# Supplementary material for: Epigenome signatures landscaped by histone H3K9me3 are associated with the synaptic dysfunction in Alzheimer's disease
Source: Aging Cell. 2020 May 17;19(6):e13153. doi: 10.1111/acel.13153 (PMC7294781; doi:10.1111/acel.13153)
Supplement: Supplementary file 2 — Table S4 [file ACEL-19-e13153-s002.xlsx]

## Sheet: Table S4
Supplementary Table 4. DMGs identified by MACS and EdgeR. EdgeR-P and GB represent the DMGs whose promoters or gene bodies were differentially marked between AD and normal brains.
		54	13	3	5	6
EntrezGene ID	HGNC symbol	Neurons	Astrocytes	Oligodendrocytes	Microglia	Endothelial	Gene description	Fold	p-value	method
154	ADRB2	#N/A	#N/A	#N/A	#N/A	#N/A	adrenoceptor beta 2, surface	0.815668	0.01499	EdgeR-GB
51327	AHSP	#N/A	#N/A	#N/A	#N/A	#N/A	alpha hemoglobin stabilizing protein	1.10938	0.0107002	EdgeR-GB
54470	ARMCX6	#N/A	#N/A	#N/A	#N/A	#N/A	armadillo repeat containing, X-linked 6	0.728316	0.0448514	EdgeR-GB
468	ATF4	#N/A	#N/A	#N/A	#N/A	#N/A	activating transcription factor 4	0.911659	0.0114422	EdgeR-GB
79365	BHLHE41	#N/A	#N/A	#N/A	#N/A	#N/A	basic helix-loop-helix family, member e41	0.98473	0.00382587	EdgeR-GB
23629	BRD7P3	#N/A	#N/A	#N/A	#N/A	#N/A	bromodomain containing 7 pseudogene 3	0.710075	0.00633216	EdgeR-GB
83638	C11orf68	#N/A	#N/A	#N/A	#N/A	#N/A	chromosome 11 open reading frame 68	0.635492	0.0320729	EdgeR-GB
283687	C15orf37	#N/A	#N/A	#N/A	#N/A	#N/A	chromosome 15 open reading frame 37	1.00612	0.013982	EdgeR-GB
NaN	C17orf69	#N/A	#N/A	#N/A	#N/A	#N/A	----	0.580884	0.0271704	EdgeR-GB
100129271	C1orf68	#N/A	#N/A	#N/A	#N/A	#N/A	chromosome 1 open reading frame 68	0.752422	0.0117117	EdgeR-GB
NaN	C5orf39	#N/A	#N/A	#N/A	#N/A	#N/A	----	1.20166	0.00086794	EdgeR-GB
84688	C9orf24	#N/A	#N/A	#N/A	#N/A	#N/A	chromosome 9 open reading frame 24	0.674248	0.0298961	EdgeR-GB
85438	CABS1	#N/A	#N/A	#N/A	#N/A	#N/A	calcium-binding protein, spermatid-specific 1	0.657103	0.0438389	EdgeR-GB
6355	CCL8	#N/A	#N/A	#N/A	#N/A	#N/A	chemokine (C-C motif) ligand 8	0.555651	0.0155021	EdgeR-GB
23412	COMMD3	#N/A	#N/A	#N/A	#N/A	#N/A	COMM domain containing 3	0.725404	0.0455048	EdgeR-GB
441520	CT45A4	#N/A	#N/A	#N/A	#N/A	#N/A	cancer/testis antigen family 45, member A4	1.07436	0.0244933	EdgeR-GB
1670	DEFA5	#N/A	#N/A	#N/A	#N/A	#N/A	defensin, alpha 5, Paneth cell-specific	0.590827	0.0326369	EdgeR-GB
442524	DPY19L2P3	#N/A	#N/A	#N/A	#N/A	#N/A	DPY19L2 pseudogene 3	0.765364	0.0301366	EdgeR-GB
NaN	FAM75D4	#N/A	#N/A	#N/A	#N/A	#N/A	----	0.795313	0.0492273	EdgeR-GB
63979	FIGNL1	#N/A	#N/A	#N/A	#N/A	#N/A	fidgetin-like 1	0.670867	0.025326	EdgeR-GB
NaN	FLJ35776	#N/A	#N/A	#N/A	#N/A	#N/A	----	0.807663	0.0462394	EdgeR-GB
3169	FOXA1	#N/A	#N/A	#N/A	#N/A	#N/A	forkhead box A1	0.69554	0.00664665	EdgeR-GB
3170	FOXA2	#N/A	#N/A	#N/A	#N/A	#N/A	forkhead box A2	0.610075	0.0362828	EdgeR-GB
200350	FOXD4L1	#N/A	#N/A	#N/A	#N/A	#N/A	forkhead box D4-like 1	0.99829	0.0151248	EdgeR-GB
11211	FZD10	#N/A	#N/A	#N/A	#N/A	#N/A	frizzled family receptor 10	0.594939	0.01917	EdgeR-GB
11337	GABARAP	#N/A	#N/A	#N/A	#N/A	#N/A	GABA(A) receptor-associated protein	1.07924	0.00411333	EdgeR-GB
4616	GADD45B	#N/A	#N/A	#N/A	#N/A	#N/A	growth arrest and DNA-damage-inducible, beta	1.38887	0.00114147	EdgeR-GB
10912	GADD45G	#N/A	#N/A	#N/A	#N/A	#N/A	growth arrest and DNA-damage-inducible, gamma	0.869312	0.0104153	EdgeR-GB
2637	GBX2	#N/A	#N/A	#N/A	#N/A	#N/A	gastrulation brain homeobox 2	0.710463	0.0108492	EdgeR-GB
154150	HDGFL1	#N/A	#N/A	#N/A	#N/A	#N/A	hepatoma derived growth factor-like 1	1.05328	0.0173712	EdgeR-GB
10614	HEXIM1	#N/A	#N/A	#N/A	#N/A	#N/A	hexamethylene bis-acetamide inducible 1	1.24473	0.000281662	EdgeR-GB
29923	HILPDA	#N/A	#N/A	#N/A	#N/A	#N/A	hypoxia inducible lipid droplet-associated	0.697173	0.0420817	EdgeR-GB
8349	HIST2H2BE	#N/A	#N/A	#N/A	#N/A	#N/A	histone cluster 2, H2be	0.970947	0.0149906	EdgeR-GB
10553	HTATIP2	#N/A	#N/A	#N/A	#N/A	#N/A	HIV-1 Tat interactive protein 2, 30kDa	0.735516	0.0107823	EdgeR-GB
3399	ID3	#N/A	#N/A	#N/A	#N/A	#N/A	inhibitor of DNA binding 3, dominant negative helix-loop-helix protein	0.743649	0.0417948	EdgeR-GB
8690	JRKL	#N/A	#N/A	#N/A	#N/A	#N/A	jerky homolog-like (mouse)	0.649832	0.00824308	EdgeR-GB
3804	KIR2DL3	#N/A	#N/A	#N/A	#N/A	#N/A	killer cell immunoglobulin-like receptor, two domains, long cytoplasmic tail, 3	0.568443	0.0038758	EdgeR-GB
115653	KIR3DL3	#N/A	#N/A	#N/A	#N/A	#N/A	killer cell immunoglobulin-like receptor, three domains, long cytoplasmic tail, 3	0.816036	0.000506635	EdgeR-GB
7071	KLF10	#N/A	#N/A	#N/A	#N/A	KLF10	Kruppel-like factor 10	0.667853	0.0150189	EdgeR-GB
353333	KRTAP10-10	#N/A	#N/A	#N/A	#N/A	#N/A	keratin associated protein 10-10	0.73889	0.0327117	EdgeR-GB
81851	KRTAP1-1	#N/A	#N/A	#N/A	#N/A	#N/A	keratin associated protein 1-1	0.879304	0.0354922	EdgeR-GB
353135	LCE1E	#N/A	#N/A	#N/A	#N/A	#N/A	late cornified envelope 1E	0.554655	0.0486658	EdgeR-GB
100188953	LINC00092	#N/A	#N/A	#N/A	#N/A	#N/A	long intergenic non-protein coding RNA 92	0.985247	0.0083775	EdgeR-GB
54089	LINC00112	#N/A	#N/A	#N/A	#N/A	#N/A	long intergenic non-protein coding RNA 112	0.904273	0.0202325	EdgeR-GB
266919	LINC00307	#N/A	#N/A	#N/A	#N/A	#N/A	long intergenic non-protein coding RNA 307	0.550272	0.0413985	EdgeR-GB
147525	LINC00526	#N/A	#N/A	#N/A	#N/A	#N/A	long intergenic non-protein coding RNA 526	0.789689	0.0391464	EdgeR-GB
100130700	LOC100130700	#N/A	#N/A	#N/A	#N/A	#N/A	uncharacterized LOC100130700	1.09903	0.000546853	EdgeR-GB
100130880	LOC100130880	#N/A	#N/A	#N/A	#N/A	#N/A	uncharacterized LOC100130880	0.575681	0.0415495	EdgeR-GB
100288778	LOC100288778	#N/A	#N/A	#N/A	#N/A	#N/A	WAS protein family homolog 1 pseudogene	1.18508	0.0174766	EdgeR-GB
100288846	LOC100288846	#N/A	#N/A	#N/A	#N/A	#N/A	uncharacterized LOC100288846	1.26969	0.00179738	EdgeR-GB
100289511	LOC100289511	#N/A	#N/A	#N/A	#N/A	#N/A	uncharacterized LOC100289511	1.71038	0.000337108	EdgeR-GB
100505812	LOC100505812	#N/A	#N/A	#N/A	#N/A	#N/A	uncharacterized LOC100505812	0.730596	0.00834015	EdgeR-GB
NaN	LOC100506233	#N/A	#N/A	#N/A	#N/A	#N/A	----	0.808001	0.0239746	EdgeR-GB
100507217	LOC100507217	#N/A	#N/A	#N/A	#N/A	#N/A	uncharacterized LOC100507217	0.658143	0.0105309	EdgeR-GB
NaN	LOC144486	#N/A	#N/A	#N/A	#N/A	#N/A	----	0.748928	0.0102318	EdgeR-GB
150381	LOC150381	#N/A	#N/A	#N/A	#N/A	#N/A	uncharacterized LOC150381	1.63341	2.61035e-05	EdgeR-GB
NaN	LOC285359	#N/A	#N/A	#N/A	#N/A	#N/A	----	0.616477	0.0188125	EdgeR-GB
NaN	LOC401074	#N/A	#N/A	#N/A	#N/A	#N/A	----	0.792126	0.023831	EdgeR-GB
648987	LOC648987	#N/A	#N/A	#N/A	#N/A	#N/A	uncharacterized LOC648987	0.660433	0.0320463	EdgeR-GB
4081	MAB21L1	#N/A	#N/A	#N/A	#N/A	#N/A	mab-21-like 1 (C. elegans)	0.621603	0.00611938	EdgeR-GB
378938	MALAT1	#N/A	#N/A	#N/A	#N/A	#N/A	metastasis associated lung adenocarcinoma transcript 1 (non-protein coding)	0.821381	0.00341665	EdgeR-GB
100130148	MAPT-IT1	#N/A	#N/A	#N/A	#N/A	#N/A	MAPT intronic transcript 1 (non-protein coding)	0.971272	0.0157297	EdgeR-GB
113655	MFSD3	#N/A	#N/A	#N/A	#N/A	#N/A	major facilitator superfamily domain containing 3	1.07514	0.01001	EdgeR-GB
100500815	MIR3687	#N/A	#N/A	#N/A	#N/A	#N/A	microRNA 3687	0.589997	0.00425377	EdgeR-GB
4360	MRC1	#N/A	#N/A	#N/A	#N/A	#N/A	mannose receptor, C type 1	1.39679	3.81779e-07	EdgeR-GB
4494	MT1F	#N/A	#N/A	#N/A	#N/A	#N/A	metallothionein 1F	0.91325	0.00222717	EdgeR-GB
100462981	MTRNR2L2	#N/A	#N/A	#N/A	#N/A	#N/A	MT-RNR2-like 2	0.770195	0.0249794	EdgeR-GB
339345	NANOS2	#N/A	#N/A	#N/A	#N/A	#N/A	nanos homolog 2 (Drosophila)	0.784383	0.0145334	EdgeR-GB
222698	NKAPL	#N/A	#N/A	#N/A	#N/A	#N/A	NFKB activating protein-like	0.569812	0.0359768	EdgeR-GB
7026	NR2F2	#N/A	#N/A	#N/A	#N/A	#N/A	nuclear receptor subfamily 2, group F, member 2	0.621189	0.00270017	EdgeR-GB
30833	NT5C	#N/A	#N/A	#N/A	#N/A	#N/A	5', 3'-nucleotidase, cytosolic	1.13273	0.0330415	EdgeR-GB
728343	NXF2B	#N/A	#N/A	#N/A	#N/A	#N/A	nuclear RNA export factor 2B	0.955235	2.15727e-06	EdgeR-GB
26531	OR11A1	#N/A	#N/A	#N/A	#N/A	#N/A	olfactory receptor, family 11, subfamily A, member 1	0.612732	0.00735365	EdgeR-GB
26189	OR1A2	#N/A	#N/A	#N/A	#N/A	#N/A	olfactory receptor, family 1, subfamily A, member 2	0.691454	0.048598	EdgeR-GB
8386	OR1D5	#N/A	#N/A	#N/A	#N/A	#N/A	olfactory receptor, family 1, subfamily D, member 5	0.614151	0.0313185	EdgeR-GB
4995	OR3A2	#N/A	#N/A	#N/A	#N/A	#N/A	olfactory receptor, family 3, subfamily A, member 2	0.831563	0.0302448	EdgeR-GB
219429	OR4C11	#N/A	#N/A	#N/A	#N/A	#N/A	olfactory receptor, family 4, subfamily C, member 11	0.915366	0.0424249	EdgeR-GB
401666	OR51A4	#N/A	#N/A	#N/A	#N/A	#N/A	olfactory receptor, family 51, subfamily A, member 4	0.871859	0.0236144	EdgeR-GB
283111	OR51V1	#N/A	#N/A	#N/A	#N/A	#N/A	olfactory receptor, family 51, subfamily V, member 1	1.053	0.0277572	EdgeR-GB
402135	OR5K2	#N/A	#N/A	#N/A	#N/A	#N/A	olfactory receptor, family 5, subfamily K, member 2	0.86132	0.0171089	EdgeR-GB
390167	OR5M10	#N/A	#N/A	#N/A	#N/A	#N/A	olfactory receptor, family 5, subfamily M, member 10	1.16363	0.00381274	EdgeR-GB
81696	OR5V1	#N/A	#N/A	#N/A	#N/A	#N/A	olfactory receptor, family 5, subfamily V, member 1	0.962571	0.0011609	EdgeR-GB
390321	OR6C1	#N/A	#N/A	#N/A	#N/A	#N/A	olfactory receptor, family 6, subfamily C, member 1	0.997596	0.00637629	EdgeR-GB
390892	OR7A10	#N/A	#N/A	#N/A	#N/A	#N/A	olfactory receptor, family 7, subfamily A, member 10	0.83862	0.025054	EdgeR-GB
29095	ORMDL2	#N/A	#N/A	#N/A	#N/A	#N/A	ORM1-like 2 (S. cerevisiae)	0.604118	0.0475788	EdgeR-GB
160065	PATE1	#N/A	#N/A	#N/A	#N/A	#N/A	prostate and testis expressed 1	0.666379	0.00411813	EdgeR-GB
56122	PCDHB14	#N/A	#N/A	#N/A	#N/A	#N/A	protocadherin beta 14	0.576494	0.00433702	EdgeR-GB
56106	PCDHGA10	#N/A	#N/A	#N/A	#N/A	#N/A	protocadherin gamma subfamily A, 10	0.544236	0.00854364	EdgeR-GB
56105	PCDHGA11	#N/A	#N/A	#N/A	#N/A	#N/A	protocadherin gamma subfamily A, 11	0.554819	0.0240307	EdgeR-GB
126006	PCP2	#N/A	#N/A	#N/A	#N/A	#N/A	Purkinje cell protein 2	0.988824	0.030272	EdgeR-GB
139728	PNCK	#N/A	#N/A	#N/A	#N/A	#N/A	pregnancy up-regulated nonubiquitous CaM kinase	0.653626	0.0280266	EdgeR-GB
729250	PRR20E	#N/A	#N/A	#N/A	#N/A	#N/A	proline rich 20E	0.888884	0.0273049	EdgeR-GB
644660	RAD21-AS1	#N/A	#N/A	#N/A	#N/A	#N/A	RAD21 antisense RNA 1	1.0188	0.00460547	EdgeR-GB
5935	RBM3	#N/A	#N/A	#N/A	#N/A	#N/A	RNA binding motif (RNP1, RRM) protein 3	0.606881	0.00311711	EdgeR-GB
6130	RPL7A	#N/A	#N/A	#N/A	#N/A	#N/A	ribosomal protein L7a	0.863447	0.0289602	EdgeR-GB
6133	RPL9	#N/A	#N/A	#N/A	#N/A	#N/A	ribosomal protein L9	0.588085	0.0189975	EdgeR-GB
6230	RPS25	#N/A	#N/A	#N/A	#N/A	#N/A	ribosomal protein S25	0.832283	0.0359498	EdgeR-GB
6235	RPS29	#N/A	#N/A	#N/A	#N/A	#N/A	ribosomal protein S29	0.812925	0.0152694	EdgeR-GB
10670	RRAGA	#N/A	#N/A	#N/A	#N/A	#N/A	Ras-related GTP binding A	0.634814	0.0391066	EdgeR-GB
90378	SAMD1	#N/A	#N/A	#N/A	#N/A	#N/A	sterile alpha motif domain containing 1	1.06621	0.0335119	EdgeR-GB
112483	SAT2	#N/A	#N/A	#N/A	#N/A	#N/A	spermidine/spermine N1-acetyltransferase family member 2	0.726007	0.0287815	EdgeR-GB
6507	SLC1A3	#N/A	#N/A	#N/A	#N/A	#N/A	solute carrier family 1 (glial high affinity glutamate transporter), member 3	0.586712	0.044387	EdgeR-GB
114798	SLITRK1	#N/A	#N/A	#N/A	#N/A	#N/A	SLIT and NTRK-like family, member 1	0.592166	0.0331561	EdgeR-GB
6658	SOX3	#N/A	#N/A	#N/A	#N/A	#N/A	SRY (sex determining region Y)-box 3	0.694466	0.0445555	EdgeR-GB
10253	SPRY2	#N/A	#N/A	#N/A	#N/A	#N/A	sprouty homolog 2 (Drosophila)	0.707263	0.0206617	EdgeR-GB
283377	SPRYD4	#N/A	#N/A	#N/A	#N/A	#N/A	SPRY domain containing 4	0.58705	0.021124	EdgeR-GB
6719	SRD5A1P1	#N/A	#N/A	#N/A	#N/A	#N/A	steroid-5-alpha-reductase, alpha polypeptide 1 pseudogene 1 (3-oxo-5 alpha-steroid delta 4-dehydrogenase alpha pseudogene)	1.0451	0.00132134	EdgeR-GB
10929	SRSF8	#N/A	#N/A	#N/A	#N/A	#N/A	serine/arginine-rich splicing factor 8	0.918648	0.0123496	EdgeR-GB
54441	STAG3L1	#N/A	#N/A	#N/A	#N/A	#N/A	stromal antigen 3-like 1 (pseudogene)	1.13973	0.00884316	EdgeR-GB
259292	TAS2R46	#N/A	#N/A	#N/A	#N/A	#N/A	taste receptor, type 2, member 46	1.069	0.000651026	EdgeR-GB
100287227	TIPARP-AS1	#N/A	#N/A	#N/A	#N/A	#N/A	TIPARP antisense RNA 1	0.774869	0.019181	EdgeR-GB
83935	TMEM133	#N/A	#N/A	#N/A	#N/A	#N/A	transmembrane protein 133	0.727974	0.037251	EdgeR-GB
338661	TMEM225	#N/A	#N/A	#N/A	#N/A	#N/A	transmembrane protein 225	0.697314	0.0153336	EdgeR-GB
7316	UBC	#N/A	#N/A	#N/A	#N/A	#N/A	ubiquitin C	0.879812	0.0290842	EdgeR-GB
11270	NRM	#N/A	#N/A	#N/A	#N/A	#N/A	nurim (nuclear envelope membrane protein)	-0.541997	0.0308828	EdgeR-GB
390275	OR8A1	#N/A	#N/A	#N/A	#N/A	#N/A	olfactory receptor, family 8, subfamily A, member 1	-0.542395	0.0436787	EdgeR-GB
84432	PROK1	#N/A	#N/A	#N/A	#N/A	#N/A	prokineticin 1	-0.544908	0.00471585	EdgeR-GB
2642	GCGR	#N/A	#N/A	#N/A	#N/A	#N/A	glucagon receptor	-0.546443	0.00883154	EdgeR-GB
55138	FAM90A1	#N/A	#N/A	#N/A	#N/A	#N/A	family with sequence similarity 90, member A1	-0.548371	0.0281937	EdgeR-GB
8639	AOC3	#N/A	#N/A	#N/A	#N/A	#N/A	amine oxidase, copper containing 3	-0.551266	0.00216721	EdgeR-GB
100506801	LOC100506801	#N/A	#N/A	#N/A	#N/A	#N/A	uncharacterized LOC100506801	-0.553542	0.00296047	EdgeR-GB
NaN	LOC84931	#N/A	#N/A	#N/A	#N/A	#N/A	----	-0.553602	0.0466611	EdgeR-GB
6425	SFRP5	#N/A	#N/A	#N/A	#N/A	#N/A	secreted frizzled-related protein 5	-0.559628	0.0217262	EdgeR-GB
54	ACP5	#N/A	#N/A	#N/A	#N/A	#N/A	acid phosphatase 5, tartrate resistant	-0.56202	0.016779	EdgeR-GB
NaN	C17orf90	#N/A	#N/A	#N/A	#N/A	#N/A	----	-0.562088	0.0443141	EdgeR-GB
283897	C16orf54	#N/A	#N/A	#N/A	#N/A	#N/A	chromosome 16 open reading frame 54	-0.562355	0.0109411	EdgeR-GB
100144596	LINC00029	#N/A	#N/A	#N/A	#N/A	#N/A	long intergenic non-protein coding RNA 29	-0.562459	0.0174005	EdgeR-GB
1773	DNASE1	#N/A	#N/A	#N/A	#N/A	#N/A	deoxyribonuclease I	-0.56424	0.0384592	EdgeR-GB
126549	ANKLE1	#N/A	#N/A	#N/A	#N/A	#N/A	ankyrin repeat and LEM domain containing 1	-0.564586	0.014136	EdgeR-GB
8993	PGLYRP1	#N/A	#N/A	#N/A	#N/A	#N/A	peptidoglycan recognition protein 1	-0.564625	0.0285432	EdgeR-GB
10362	HMG20B	#N/A	#N/A	#N/A	#N/A	#N/A	high mobility group 20B	-0.564625	0.0307654	EdgeR-GB
220429	CTAGE10P	#N/A	#N/A	#N/A	#N/A	#N/A	CTAGE family, member 10, pseudogene	-0.568863	0.0238656	EdgeR-GB
7293	TNFRSF4	#N/A	#N/A	#N/A	#N/A	#N/A	tumor necrosis factor receptor superfamily, member 4	-0.569751	0.0486835	EdgeR-GB
2689	GH2	#N/A	#N/A	#N/A	#N/A	#N/A	growth hormone 2	-0.569863	0.0272403	EdgeR-GB
51082	POLR1D	#N/A	#N/A	#N/A	#N/A	#N/A	polymerase (RNA) I polypeptide D, 16kDa	-0.57002	0.0232662	EdgeR-GB
150967	PKI55	#N/A	#N/A	#N/A	#N/A	#N/A	DKFZp434H1419	-0.571565	0.00862244	EdgeR-GB
NaN	FAM100A	#N/A	#N/A	#N/A	#N/A	#N/A	----	-0.574126	0.0155772	EdgeR-GB
337879	KRTAP8-1	#N/A	#N/A	#N/A	#N/A	#N/A	keratin associated protein 8-1	-0.575842	0.0453427	EdgeR-GB
284836	LINC00319	#N/A	#N/A	#N/A	#N/A	#N/A	long intergenic non-protein coding RNA 319	-0.57612	0.0354238	EdgeR-GB
50613	UBQLN3	#N/A	#N/A	#N/A	#N/A	#N/A	ubiquilin 3	-0.580054	0.0461651	EdgeR-GB
729238	SFTPA2	#N/A	#N/A	#N/A	#N/A	#N/A	surfactant protein A2	-0.583143	0.00768249	EdgeR-GB
389812	LCN15	#N/A	#N/A	#N/A	#N/A	#N/A	lipocalin 15	-0.588759	0.0368477	EdgeR-GB
84261	FBXW9	#N/A	#N/A	#N/A	#N/A	#N/A	F-box and WD repeat domain containing 9	-0.590621	0.0235676	EdgeR-GB
10750	GRAP	#N/A	#N/A	#N/A	#N/A	#N/A	GRB2-related adaptor protein	-0.598921	0.00630104	EdgeR-GB
151174	LOC151174	#N/A	#N/A	#N/A	#N/A	#N/A	uncharacterized LOC151174	-0.599644	0.00639729	EdgeR-GB
5998	RGS3	#N/A	#N/A	#N/A	#N/A	#N/A	regulator of G-protein signaling 3	-0.604228	0.0225174	EdgeR-GB
2116	ETV2	#N/A	#N/A	#N/A	#N/A	#N/A	ets variant 2	-0.609811	0.0477523	EdgeR-GB
5739	PTGIR	#N/A	#N/A	#N/A	#N/A	#N/A	prostaglandin I2 (prostacyclin) receptor (IP)	-0.615488	0.0073328	EdgeR-GB
646471	LOC646471	#N/A	#N/A	#N/A	#N/A	#N/A	uncharacterized LOC646471	-0.615526	0.00735982	EdgeR-GB
4490	MT1B	#N/A	#N/A	#N/A	#N/A	#N/A	metallothionein 1B	-0.618844	0.035502	EdgeR-GB
84885	ZDHHC12	#N/A	#N/A	#N/A	#N/A	#N/A	zinc finger, DHHC-type containing 12	-0.62188	0.0341772	EdgeR-GB
NaN	LOC100132247	#N/A	#N/A	#N/A	#N/A	#N/A	----	-0.623771	0.0197162	EdgeR-GB
6248	RSC1A1	#N/A	#N/A	#N/A	#N/A	#N/A	regulatory solute carrier protein, family 1, member 1	-0.623994	0.0158636	EdgeR-GB
29803	REPIN1	#N/A	#N/A	#N/A	#N/A	#N/A	replication initiator 1	-0.624087	0.0343045	EdgeR-GB
11065	UBE2C	#N/A	#N/A	#N/A	#N/A	#N/A	ubiquitin-conjugating enzyme E2C	-0.62443	0.0131307	EdgeR-GB
170393	C10orf91	#N/A	#N/A	#N/A	#N/A	#N/A	chromosome 10 open reading frame 91	-0.629105	0.0276161	EdgeR-GB
26534	OR10G2	#N/A	#N/A	#N/A	#N/A	#N/A	olfactory receptor, family 10, subfamily G, member 2	-0.63346	0.0387857	EdgeR-GB
NaN	FAM75A6	#N/A	#N/A	#N/A	#N/A	#N/A	----	-0.642334	0.00981266	EdgeR-GB
83546	RTBDN	#N/A	#N/A	#N/A	#N/A	#N/A	retbindin	-0.645783	0.01778	EdgeR-GB
727956	SDHAP2	#N/A	#N/A	#N/A	#N/A	#N/A	succinate dehydrogenase complex, subunit A, flavoprotein pseudogene 2	-0.647216	0.0067825	EdgeR-GB
165140	OXER1	#N/A	#N/A	#N/A	#N/A	#N/A	oxoeicosanoid (OXE) receptor 1	-0.64942	0.0235164	EdgeR-GB
23617	TSSK2	#N/A	#N/A	#N/A	#N/A	#N/A	testis-specific serine kinase 2	-0.653983	0.0246793	EdgeR-GB
79095	C9orf16	C9orf16	#N/A	#N/A	#N/A	#N/A	chromosome 9 open reading frame 16	-0.654184	0.00641668	EdgeR-GB
100289673	LOC100289673	#N/A	#N/A	#N/A	#N/A	#N/A	phosphoglycerate mutase family member 5 pseudogene	-0.668063	0.0123534	EdgeR-GB
127343	DMBX1	#N/A	#N/A	#N/A	#N/A	#N/A	diencephalon/mesencephalon homeobox 1	-0.677133	0.0003286	EdgeR-GB
402381	SOHLH1	#N/A	#N/A	#N/A	#N/A	#N/A	spermatogenesis and oogenesis specific basic helix-loop-helix 1	-0.685285	0.00228538	EdgeR-GB
148014	TTC9B	TTC9B	#N/A	#N/A	#N/A	#N/A	tetratricopeptide repeat domain 9B	-0.686268	0.0166068	EdgeR-GB
6286	S100P	#N/A	#N/A	#N/A	#N/A	#N/A	S100 calcium binding protein P	-0.690424	0.0123825	EdgeR-GB
152	ADRA2C	#N/A	#N/A	#N/A	#N/A	#N/A	adrenoceptor alpha 2C	-0.691816	0.0465723	EdgeR-GB
147007	TMEM199	#N/A	#N/A	#N/A	#N/A	#N/A	transmembrane protein 199	-0.700519	0.00291297	EdgeR-GB
50833	TAS2R16	#N/A	#N/A	#N/A	#N/A	#N/A	taste receptor, type 2, member 16	-0.702237	0.0470954	EdgeR-GB
339451	KLHL17	#N/A	#N/A	#N/A	#N/A	#N/A	kelch-like family member 17	-0.710131	0.00147873	EdgeR-GB
221122	LOC221122	#N/A	#N/A	#N/A	#N/A	#N/A	uncharacterized LOC221122	-0.715637	0.000610535	EdgeR-GB
796	CALCA	#N/A	#N/A	#N/A	#N/A	#N/A	calcitonin-related polypeptide alpha	-0.716806	0.002448	EdgeR-GB
3107	HLA-C	#N/A	#N/A	#N/A	#N/A	#N/A	major histocompatibility complex, class I, C	-0.717391	0.0147127	EdgeR-GB
100505540	LOC100505540	#N/A	#N/A	#N/A	#N/A	#N/A	uncharacterized LOC100505540	-0.718261	0.0388624	EdgeR-GB
1720	LOC1720	#N/A	#N/A	#N/A	#N/A	#N/A	dihydrofolate reductase pseudogene	-0.719877	0.0346719	EdgeR-GB
284680	C1orf111	#N/A	#N/A	#N/A	#N/A	#N/A	chromosome 1 open reading frame 111	-0.724002	0.0254254	EdgeR-GB
58498	MYL7	#N/A	#N/A	#N/A	#N/A	#N/A	myosin, light chain 7, regulatory	-0.728102	0.0328707	EdgeR-GB
268	AMH	#N/A	#N/A	#N/A	#N/A	#N/A	anti-Mullerian hormone	-0.728916	0.00451363	EdgeR-GB
NaN	LOC100131366	#N/A	#N/A	#N/A	#N/A	#N/A	----	-0.735145	0.026802	EdgeR-GB
200958	MUC20	#N/A	#N/A	#N/A	#N/A	#N/A	mucin 20, cell surface associated	-0.737813	1.76826e-06	EdgeR-GB
4061	LY6E	#N/A	#N/A	#N/A	#N/A	#N/A	lymphocyte antigen 6 complex, locus E	-0.742701	0.0285613	EdgeR-GB
29802	VPREB3	#N/A	#N/A	#N/A	#N/A	#N/A	pre-B lymphocyte 3	-0.753067	0.0240927	EdgeR-GB
442862	PRY2	#N/A	#N/A	#N/A	#N/A	#N/A	PTPN13-like, Y-linked 2	-0.75594	0.0280785	EdgeR-GB
553	AVPR1B	#N/A	#N/A	#N/A	#N/A	#N/A	arginine vasopressin receptor 1B	-0.757714	0.000163287	EdgeR-GB
29991	OBP2A	#N/A	#N/A	#N/A	#N/A	#N/A	odorant binding protein 2A	-0.758648	0.0475585	EdgeR-GB
3483	IGFALS	#N/A	#N/A	#N/A	#N/A	#N/A	insulin-like growth factor binding protein, acid labile subunit	-0.759675	0.0190303	EdgeR-GB
55889	GOLGA6B	#N/A	#N/A	#N/A	#N/A	#N/A	golgin A6 family, member B	-0.764321	0.00651422	EdgeR-GB
100507472	LOC100507472	#N/A	#N/A	#N/A	#N/A	#N/A	uncharacterized LOC100507472	-0.764573	0.00941631	EdgeR-GB
2966	GTF2H2	#N/A	#N/A	#N/A	#N/A	#N/A	general transcription factor IIH, polypeptide 2, 44kDa	-0.768481	0.00162851	EdgeR-GB
200172	SLFNL1	#N/A	#N/A	#N/A	#N/A	#N/A	schlafen-like 1	-0.7693	0.00017437	EdgeR-GB
26492	OR8G2	#N/A	#N/A	#N/A	#N/A	#N/A	olfactory receptor, family 8, subfamily G, member 2	-0.773934	0.0143214	EdgeR-GB
285659	OR2V2	#N/A	#N/A	#N/A	#N/A	#N/A	olfactory receptor, family 2, subfamily V, member 2	-0.774166	0.0171536	EdgeR-GB
115273	RAB42	#N/A	#N/A	#N/A	#N/A	#N/A	RAB42, member RAS oncogene family	-0.774865	0.0344383	EdgeR-GB
NaN	LOC399940	#N/A	#N/A	#N/A	#N/A	#N/A	----	-0.779682	0.00782411	EdgeR-GB
1420	CRYGC	#N/A	#N/A	#N/A	#N/A	#N/A	crystallin, gamma C	-0.787628	0.0291505	EdgeR-GB
83756	TAS1R3	#N/A	#N/A	#N/A	#N/A	#N/A	taste receptor, type 1, member 3	-0.789749	0.0135664	EdgeR-GB
254439	C11orf86	#N/A	#N/A	#N/A	#N/A	#N/A	chromosome 11 open reading frame 86	-0.833273	0.0153828	EdgeR-GB
729438	GATSL2	#N/A	#N/A	#N/A	#N/A	#N/A	GATS protein-like 2	-0.845945	0.0230515	EdgeR-GB
390152	OR8H3	#N/A	#N/A	#N/A	#N/A	#N/A	olfactory receptor, family 8, subfamily H, member 3	-0.856577	0.0175173	EdgeR-GB
338755	OR2AG2	#N/A	#N/A	#N/A	#N/A	#N/A	olfactory receptor, family 2, subfamily AG, member 2	-0.864788	0.0406473	EdgeR-GB
493901	RNASE12	#N/A	#N/A	#N/A	#N/A	#N/A	ribonuclease, RNase A family, 12 (non-active)	-0.884423	0.0207551	EdgeR-GB
388849	LOC388849	#N/A	#N/A	#N/A	#N/A	#N/A	uncharacterized LOC388849	-0.89659	0.00936952	EdgeR-GB
3665	IRF7	#N/A	#N/A	#N/A	#N/A	#N/A	interferon regulatory factor 7	-0.908703	0.00042361	EdgeR-GB
1443	CSH2	#N/A	#N/A	#N/A	#N/A	#N/A	chorionic somatomammotropin hormone 2	-0.915345	0.0172394	EdgeR-GB
100287171	WASH1	#N/A	#N/A	#N/A	#N/A	#N/A	WAS protein family homolog 1	-0.91934	0.0209786	EdgeR-GB
6274	S100A3	#N/A	#N/A	#N/A	#N/A	#N/A	S100 calcium binding protein A3	-0.928272	0.023216	EdgeR-GB
81343	OR10V2P	#N/A	#N/A	#N/A	#N/A	#N/A	olfactory receptor, family 10, subfamily V, member 2 pseudogene	-0.942202	0.00840921	EdgeR-GB
100507171	BOLA3-AS1	BOLA3-AS1	#N/A	#N/A	#N/A	#N/A	BOLA3 antisense RNA 1 (head to head)	-0.956696	0.0376276	EdgeR-GB
346517	OR6V1	#N/A	#N/A	#N/A	#N/A	#N/A	olfactory receptor, family 6, subfamily V, member 1	-0.964063	0.00377836	EdgeR-GB
NaN	LOC100130155	#N/A	#N/A	#N/A	#N/A	#N/A	----	-1.01315	0.0145334	EdgeR-GB
653567	TMEM236	#N/A	#N/A	#N/A	#N/A	#N/A	transmembrane protein 236	-1.02662	0.00346773	EdgeR-GB
100129128	KHDC1L	#N/A	#N/A	#N/A	#N/A	#N/A	KH homology domain containing 1-like	-1.02733	0.00393464	EdgeR-GB
642623	UBTFL1	#N/A	#N/A	#N/A	#N/A	#N/A	upstream binding transcription factor, RNA polymerase I-like 1	-1.03971	0.0304573	EdgeR-GB
6754	SSTR4	#N/A	#N/A	#N/A	#N/A	#N/A	somatostatin receptor 4	-1.06335	0.0127058	EdgeR-GB
4161	MC5R	#N/A	#N/A	#N/A	#N/A	#N/A	melanocortin 5 receptor	-1.07701	0.00042962	EdgeR-GB
23615	PYY2	#N/A	#N/A	#N/A	#N/A	#N/A	peptide YY, 2 (pseudogene)	-1.13128	0.00416964	EdgeR-GB
27240	SIT1	#N/A	#N/A	#N/A	#N/A	#N/A	signaling threshold regulating transmembrane adaptor 1	-1.14369	0.0271295	EdgeR-GB
164153	UBL4B	#N/A	#N/A	#N/A	#N/A	#N/A	ubiquitin-like 4B	-1.14808	0.00768489	EdgeR-GB
389633	FAM90A25P	#N/A	#N/A	#N/A	#N/A	#N/A	family with sequence similarity 90, member A7 pseudogene	-1.23761	0.0158192	EdgeR-GB
NaN	C6orf221	#N/A	#N/A	#N/A	#N/A	#N/A	----	-1.26527	0.00539399	EdgeR-GB
7157	TP53	#N/A	#N/A	#N/A	#N/A	#N/A	tumor protein p53	-1.61607	4.8239e-06	EdgeR-GB
23410	SIRT3	#N/A	#N/A	#N/A	#N/A	#N/A	sirtuin 3	-2.47412	8.79365e-08	EdgeR-GB
7257	TSNAX	#N/A	#N/A	#N/A	#N/A	#N/A	translin-associated factor X	-0.492682	0.0213566	EdgeR-P
100616333	MIR3689C	#N/A	#N/A	#N/A	#N/A	#N/A	microRNA 3689c	-0.493455	0.0425009	EdgeR-P
8565	YARS	#N/A	#N/A	#N/A	#N/A	#N/A	tyrosyl-tRNA synthetase	-0.493455	0.0398543	EdgeR-P
919	CD247	#N/A	#N/A	#N/A	#N/A	#N/A	CD247 molecule	-0.493533	0.0492358	EdgeR-P
10401	PIAS3	#N/A	#N/A	#N/A	#N/A	#N/A	protein inhibitor of activated STAT, 3	-0.493814	0.0406172	EdgeR-P
100313895	MIR548F4	#N/A	#N/A	#N/A	#N/A	#N/A	microRNA 548f-4	-0.494003	0.0227363	EdgeR-P
51339	DACT1	#N/A	#N/A	#N/A	#N/A	#N/A	dishevelled-binding antagonist of beta-catenin 1	-0.494549	0.0321059	EdgeR-P
11168	PSIP1	#N/A	#N/A	#N/A	#N/A	#N/A	PC4 and SFRS1 interacting protein 1	-0.494708	0.0403094	EdgeR-P
699	BUB1	#N/A	#N/A	#N/A	#N/A	#N/A	BUB1 mitotic checkpoint serine/threonine kinase	-0.495039	0.0348724	EdgeR-P
57162	PELI1	#N/A	#N/A	#N/A	#N/A	#N/A	pellino E3 ubiquitin protein ligase 1	-0.495424	0.0203686	EdgeR-P
56896	DPYSL5	#N/A	#N/A	#N/A	#N/A	#N/A	dihydropyrimidinase-like 5	-0.495733	0.0393795	EdgeR-P
117178	SSX2IP	#N/A	#N/A	#N/A	#N/A	#N/A	synovial sarcoma, X breakpoint 2 interacting protein	-0.496151	0.0444312	EdgeR-P
92675	DTD1	#N/A	#N/A	#N/A	#N/A	#N/A	D-tyrosyl-tRNA deacylase 1	-0.496678	0.0434259	EdgeR-P
55876	GSDMB	GSDMB	#N/A	#N/A	#N/A	#N/A	gasdermin B	-0.496888	0.0392721	EdgeR-P
1392	CRH	#N/A	#N/A	#N/A	#N/A	#N/A	corticotropin releasing hormone	-0.497194	0.0325292	EdgeR-P
8904	CPNE1	#N/A	#N/A	#N/A	#N/A	#N/A	copine I	-0.497732	0.0319596	EdgeR-P
55283	MCOLN3	#N/A	#N/A	#N/A	#N/A	#N/A	mucolipin 3	-0.500348	0.0220815	EdgeR-P
220064	ORAOV1	#N/A	#N/A	#N/A	#N/A	#N/A	oral cancer overexpressed 1	-0.501401	0.049671	EdgeR-P
100616271	MIR4637	#N/A	#N/A	#N/A	#N/A	#N/A	microRNA 4637	-0.502882	0.0392526	EdgeR-P
100316904	SAP25	#N/A	#N/A	#N/A	#N/A	#N/A	Sin3A-associated protein, 25kDa	-0.503489	0.0322374	EdgeR-P
282966	C10orf53	#N/A	#N/A	#N/A	#N/A	#N/A	chromosome 10 open reading frame 53	-0.503896	0.034089	EdgeR-P
783	CACNB2	#N/A	#N/A	#N/A	#N/A	#N/A	calcium channel, voltage-dependent, beta 2 subunit	-0.504068	0.015211	EdgeR-P
84964	ALKBH6	#N/A	#N/A	#N/A	#N/A	#N/A	alkB, alkylation repair homolog 6 (E. coli)	-0.504256	0.0419329	EdgeR-P
81788	NUAK2	#N/A	#N/A	#N/A	#N/A	#N/A	NUAK family, SNF1-like kinase, 2	-0.504802	0.0468178	EdgeR-P
434	ASIP	#N/A	#N/A	#N/A	#N/A	#N/A	agouti signaling protein	-0.504802	0.0412416	EdgeR-P
83658	DYNLRB1	#N/A	#N/A	#N/A	#N/A	#N/A	dynein, light chain, roadblock-type 1	-0.504802	0.0412416	EdgeR-P
201161	CENPV	#N/A	#N/A	#N/A	#N/A	#N/A	centromere protein V	-0.504802	0.0461218	EdgeR-P
81790	RNF170	#N/A	#N/A	#N/A	#N/A	#N/A	ring finger protein 170	-0.505857	0.0107759	EdgeR-P
51166	AADAT	#N/A	#N/A	#N/A	#N/A	#N/A	aminoadipate aminotransferase	-0.506566	0.0196363	EdgeR-P
5725	PTBP1	#N/A	#N/A	#N/A	#N/A	#N/A	polypyrimidine tract binding protein 1	-0.506794	0.0271027	EdgeR-P
84915	FAM222A	#N/A	#N/A	#N/A	#N/A	#N/A	family with sequence similarity 222, member A	-0.507608	0.0228385	EdgeR-P
5032	P2RY11	#N/A	#N/A	#N/A	#N/A	#N/A	purinergic receptor P2Y, G-protein coupled, 11	-0.508863	0.030088	EdgeR-P
64137	ABCG4	#N/A	#N/A	#N/A	#N/A	#N/A	ATP-binding cassette, sub-family G (WHITE), member 4	-0.509959	0.0466922	EdgeR-P
283731	LOC283731	#N/A	#N/A	#N/A	#N/A	#N/A	uncharacterized LOC283731	-0.511396	0.047003	EdgeR-P
93109	TMEM44	#N/A	#N/A	#N/A	#N/A	#N/A	transmembrane protein 44	-0.511956	0.00815341	EdgeR-P
8671	SLC4A4	#N/A	#N/A	#N/A	#N/A	#N/A	solute carrier family 4 (sodium bicarbonate cotransporter), member 4	-0.512347	0.0196279	EdgeR-P
100129213	LOC100129213	#N/A	#N/A	#N/A	#N/A	#N/A	uncharacterized LOC100129213	-0.512385	0.0254049	EdgeR-P
59338	PLEKHA1	#N/A	#N/A	#N/A	#N/A	#N/A	pleckstrin homology domain containing, family A (phosphoinositide binding specific) member 1	-0.513675	0.0464588	EdgeR-P
115908	CTHRC1	#N/A	#N/A	#N/A	#N/A	#N/A	collagen triple helix repeat containing 1	-0.515364	0.0359948	EdgeR-P
554235	ASPDH	#N/A	#N/A	#N/A	#N/A	#N/A	aspartate dehydrogenase domain containing	-0.517108	0.0423213	EdgeR-P
11005	SPINK5	#N/A	#N/A	#N/A	#N/A	#N/A	serine peptidase inhibitor, Kazal type 5	-0.517625	0.0270863	EdgeR-P
3003	GZMK	#N/A	#N/A	#N/A	#N/A	#N/A	granzyme K (granzyme 3; tryptase II)	-0.519291	0.00968117	EdgeR-P
25928	SOSTDC1	#N/A	#N/A	#N/A	#N/A	#N/A	sclerostin domain containing 1	-0.520987	0.040618	EdgeR-P
25953	PNKD	#N/A	#N/A	#N/A	#N/A	#N/A	paroxysmal nonkinesigenic dyskinesia	-0.521257	0.0180076	EdgeR-P
221830	TWISTNB	#N/A	#N/A	#N/A	#N/A	#N/A	TWIST neighbor	-0.522574	0.020324	EdgeR-P
NaN	LOC390660	#N/A	#N/A	#N/A	#N/A	#N/A	----	-0.522574	0.0412865	EdgeR-P
84659	RNASE7	#N/A	#N/A	#N/A	#N/A	#N/A	ribonuclease, RNase A family, 7	-0.522574	0.022133	EdgeR-P
80224	NUBPL	#N/A	#N/A	#N/A	#N/A	#N/A	nucleotide binding protein-like	-0.522574	0.0202794	EdgeR-P
170954	PPP1R18	#N/A	#N/A	#N/A	#N/A	#N/A	protein phosphatase 1, regulatory subunit 18	-0.52274	0.0217874	EdgeR-P
442900	MIR326	#N/A	#N/A	#N/A	#N/A	#N/A	microRNA 326	-0.523322	0.0458843	EdgeR-P
6122	RPL3	#N/A	#N/A	#N/A	#N/A	#N/A	ribosomal protein L3	-0.524542	0.0480558	EdgeR-P
7776	ZNF236	#N/A	#N/A	#N/A	#N/A	#N/A	zinc finger protein 236	-0.524545	0.0129791	EdgeR-P
25901	CCDC28A	#N/A	#N/A	#N/A	#N/A	#N/A	coiled-coil domain containing 28A	-0.525339	0.0106964	EdgeR-P
4496	MT1H	#N/A	#N/A	#N/A	#N/A	#N/A	metallothionein 1H	-0.525467	0.0190592	EdgeR-P
91056	AP5B1	#N/A	#N/A	#N/A	#N/A	#N/A	adaptor-related protein complex 5, beta 1 subunit	-0.525549	0.0130753	EdgeR-P
1408	CRY2	#N/A	#N/A	#N/A	#N/A	#N/A	cryptochrome 2 (photolyase-like)	-0.525767	0.0488061	EdgeR-P
493856	CISD2	#N/A	#N/A	#N/A	#N/A	#N/A	CDGSH iron sulfur domain 2	-0.525918	0.0321078	EdgeR-P
10105	PPIF	#N/A	#N/A	#N/A	#N/A	#N/A	peptidylprolyl isomerase F	-0.526403	0.0453726	EdgeR-P
NaN	LOC339524	#N/A	#N/A	#N/A	#N/A	#N/A	----	-0.526776	0.0272058	EdgeR-P
26292	MYCBP	#N/A	#N/A	#N/A	#N/A	#N/A	MYC binding protein	-0.526776	0.0357856	EdgeR-P
284756	C20orf197	#N/A	#N/A	#N/A	#N/A	#N/A	chromosome 20 open reading frame 197	-0.527353	0.0486883	EdgeR-P
55286	C4orf19	#N/A	#N/A	#N/A	#N/A	#N/A	chromosome 4 open reading frame 19	-0.52867	0.0340456	EdgeR-P
1312	COMT	#N/A	#N/A	#N/A	#N/A	#N/A	catechol-O-methyltransferase	-0.52867	0.021011	EdgeR-P
4212	MEIS2	#N/A	#N/A	#N/A	#N/A	#N/A	Meis homeobox 2	-0.53029	0.0409619	EdgeR-P
647323	LOC647323	#N/A	#N/A	#N/A	#N/A	#N/A	uncharacterized LOC647323	-0.53029	0.0269708	EdgeR-P
54436	SH3TC1	#N/A	#N/A	#N/A	#N/A	#N/A	SH3 domain and tetratricopeptide repeats 1	-0.530754	0.022535	EdgeR-P
9145	SYNGR1	#N/A	#N/A	#N/A	#N/A	#N/A	synaptogyrin 1	-0.53096	0.0443885	EdgeR-P
83875	BCO2	#N/A	#N/A	#N/A	#N/A	#N/A	beta-carotene oxygenase 2	-0.531299	0.00482439	EdgeR-P
5586	PKN2	#N/A	#N/A	#N/A	#N/A	#N/A	protein kinase N2	-0.531299	0.036746	EdgeR-P
51733	UPB1	#N/A	#N/A	#N/A	#N/A	#N/A	ureidopropionase, beta	-0.531949	0.0281135	EdgeR-P
55220	KLHDC8A	#N/A	#N/A	#N/A	#N/A	#N/A	kelch domain containing 8A	-0.532739	0.0395436	EdgeR-P
10227	MFSD10	#N/A	#N/A	#N/A	#N/A	#N/A	major facilitator superfamily domain containing 10	-0.533813	0.0107062	EdgeR-P
11218	DDX20	#N/A	#N/A	#N/A	#N/A	#N/A	DEAD (Asp-Glu-Ala-Asp) box polypeptide 20	-0.535127	0.0455024	EdgeR-P
114789	SLC25A25	#N/A	#N/A	#N/A	#N/A	#N/A	solute carrier family 25 (mitochondrial carrier; phosphate carrier), member 25	-0.535283	0.0476959	EdgeR-P
285231	FBXW12	#N/A	#N/A	#N/A	#N/A	#N/A	F-box and WD repeat domain containing 12	-0.535399	0.0290237	EdgeR-P
160298	C11orf42	#N/A	#N/A	#N/A	#N/A	#N/A	chromosome 11 open reading frame 42	-0.536586	0.0168705	EdgeR-P
63916	ELMO2	#N/A	#N/A	#N/A	#N/A	#N/A	engulfment and cell motility 2	-0.536589	0.0312509	EdgeR-P
5924	RASGRF2	#N/A	#N/A	#N/A	#N/A	#N/A	Ras protein-specific guanine nucleotide-releasing factor 2	-0.536589	0.0324738	EdgeR-P
8932	MBD2	#N/A	#N/A	#N/A	#N/A	#N/A	methyl-CpG binding domain protein 2	-0.536596	0.0186848	EdgeR-P
5292	PIM1	#N/A	#N/A	#N/A	#N/A	#N/A	pim-1 oncogene	-0.537926	0.0325797	EdgeR-P
9948	WDR1	#N/A	#N/A	#N/A	#N/A	#N/A	WD repeat domain 1	-0.538821	0.0334695	EdgeR-P
100500829	MIR3943	#N/A	#N/A	#N/A	#N/A	#N/A	microRNA 3943	-0.54113	0.0194264	EdgeR-P
51642	MRPL48	#N/A	#N/A	#N/A	#N/A	#N/A	mitochondrial ribosomal protein L48	-0.54115	0.0195524	EdgeR-P
100526739	APITD1-CORT	#N/A	#N/A	#N/A	#N/A	#N/A	APITD1-CORT readthrough	-0.542089	0.0383504	EdgeR-P
9527	GOSR1	#N/A	#N/A	#N/A	#N/A	#N/A	golgi SNAP receptor complex member 1	-0.542314	0.00699299	EdgeR-P
NaN	CCDC111	#N/A	#N/A	#N/A	#N/A	#N/A	----	-0.542474	0.0316838	EdgeR-P
64333	ARHGAP9	#N/A	#N/A	#N/A	#N/A	#N/A	Rho GTPase activating protein 9	-0.542953	0.0486883	EdgeR-P
25853	DCAF12	#N/A	#N/A	#N/A	#N/A	#N/A	DDB1 and CUL4 associated factor 12	-0.543506	0.0309072	EdgeR-P
128954	GAB4	#N/A	#N/A	#N/A	#N/A	#N/A	GRB2-associated binding protein family, member 4	-0.543517	0.0156492	EdgeR-P
10230	NBR2	#N/A	#N/A	#N/A	#N/A	#N/A	neighbor of BRCA1 gene 2 (non-protein coding)	-0.543555	0.0475465	EdgeR-P
100130742	LRRC69	#N/A	#N/A	#N/A	#N/A	#N/A	leucine rich repeat containing 69	-0.543988	0.0129316	EdgeR-P
441194	PMS2CL	#N/A	#N/A	#N/A	#N/A	#N/A	PMS2 C-terminal like pseudogene	-0.544073	0.0268578	EdgeR-P
201181	ZNF385C	#N/A	#N/A	#N/A	#N/A	#N/A	zinc finger protein 385C	-0.544741	0.0486093	EdgeR-P
282969	FUOM	#N/A	#N/A	#N/A	#N/A	#N/A	fucose mutarotase	-0.545005	0.0353305	EdgeR-P
255654	LOC255654	#N/A	#N/A	#N/A	#N/A	#N/A	uncharacterized LOC255654	-0.54521	0.0387575	EdgeR-P
57088	PLSCR4	#N/A	#N/A	#N/A	#N/A	#N/A	phospholipid scramblase 4	-0.545615	0.0213444	EdgeR-P
1967	EIF2B1	#N/A	#N/A	#N/A	#N/A	#N/A	eukaryotic translation initiation factor 2B, subunit 1 alpha, 26kDa	-0.546365	0.0467312	EdgeR-P
340073	LOC340073	#N/A	#N/A	#N/A	#N/A	#N/A	uncharacterized LOC340073	-0.547539	0.0280912	EdgeR-P
730005	SEC14L6	#N/A	#N/A	#N/A	#N/A	#N/A	SEC14-like 6 (S. cerevisiae)	-0.547786	0.0191699	EdgeR-P
NaN	LOC728978	#N/A	#N/A	#N/A	#N/A	#N/A	----	-0.547786	0.0404327	EdgeR-P
693148	MIR563	#N/A	#N/A	#N/A	#N/A	#N/A	microRNA 563	-0.548	0.0329829	EdgeR-P
100129636	LOC100129636	#N/A	#N/A	#N/A	#N/A	#N/A	uncharacterized LOC100129636	-0.54854	0.0332484	EdgeR-P
56606	SLC2A9	#N/A	#N/A	#N/A	#N/A	#N/A	solute carrier family 2 (facilitated glucose transporter), member 9	-0.549851	0.0412915	EdgeR-P
338811	FAM19A2	FAM19A2	#N/A	#N/A	#N/A	#N/A	family with sequence similarity 19 (chemokine (C-C motif)-like), member A2	-0.549943	0.0270625	EdgeR-P
153328	SLC25A48	#N/A	SLC25A48	#N/A	#N/A	#N/A	solute carrier family 25, member 48	-0.550022	0.016654	EdgeR-P
3	A2MP1	#N/A	#N/A	#N/A	#N/A	#N/A	alpha-2-macroglobulin pseudogene 1	0.687185	0.0368563	EdgeR-P
18	ABAT	#N/A	#N/A	#N/A	#N/A	#N/A	4-aminobutyrate aminotransferase	0.813675	0.012936	EdgeR-P
340273	ABCB5	#N/A	#N/A	#N/A	#N/A	#N/A	ATP-binding cassette, sub-family B (MDR/TAP), member 5	0.652113	0.0297308	EdgeR-P
9429	ABCG2	#N/A	#N/A	#N/A	#N/A	ABCG2	ATP-binding cassette, sub-family G (WHITE), member 2	0.749249	0.0491019	EdgeR-P
6868	ADAM17	#N/A	#N/A	#N/A	#N/A	#N/A	ADAM metallopeptidase domain 17	0.832597	0.012614	EdgeR-P
80070	ADAMTS20	#N/A	#N/A	#N/A	#N/A	#N/A	ADAM metallopeptidase with thrombospondin type 1 motif, 20	0.740846	0.00156507	EdgeR-P
111	ADCY5	#N/A	#N/A	#N/A	#N/A	#N/A	adenylate cyclase 5	0.618849	0.0310853	EdgeR-P
10555	AGPAT2	#N/A	#N/A	#N/A	#N/A	#N/A	1-acylglycerol-3-phosphate O-acyltransferase 2	0.659858	0.0316848	EdgeR-P
56894	AGPAT3	#N/A	#N/A	#N/A	#N/A	#N/A	1-acylglycerol-3-phosphate O-acyltransferase 3	0.679349	0.0224989	EdgeR-P
375790	AGRN	#N/A	#N/A	#N/A	#N/A	#N/A	agrin	0.659049	0.0366562	EdgeR-P
183	AGT	#N/A	AGT	#N/A	#N/A	#N/A	angiotensinogen (serpin peptidase inhibitor, clade A, member 8)	0.67572	0.0115111	EdgeR-P
55966	AJAP1	AJAP1	#N/A	#N/A	#N/A	#N/A	adherens junctions associated protein 1	0.888187	0.0348239	EdgeR-P
9590	AKAP12	#N/A	#N/A	#N/A	#N/A	#N/A	A kinase (PRKA) anchor protein 12	1.14092	0.0269206	EdgeR-P
8227	AKAP17A	#N/A	#N/A	#N/A	#N/A	#N/A	A kinase (PRKA) anchor protein 17A	0.598837	0.0227439	EdgeR-P
10270	AKAP8	#N/A	#N/A	#N/A	#N/A	#N/A	A kinase (PRKA) anchor protein 8	0.648629	0.0348901	EdgeR-P
79868	ALG13	#N/A	#N/A	#N/A	#N/A	#N/A	ALG13, UDP-N-acetylglucosaminyltransferase subunit	0.774165	0.00618872	EdgeR-P
9949	AMMECR1	#N/A	#N/A	#N/A	#N/A	#N/A	Alport syndrome, mental retardation, midface hypoplasia and elliptocytosis chromosomal region gene 1	0.538987	0.0220777	EdgeR-P
25847	ANAPC13	#N/A	#N/A	#N/A	#N/A	#N/A	anaphase promoting complex subunit 13	0.523512	0.0278664	EdgeR-P
27329	ANGPTL3	#N/A	#N/A	#N/A	#N/A	#N/A	angiopoietin-like 3	1.24222	0.000865213	EdgeR-P
647589	ANHX	#N/A	#N/A	#N/A	#N/A	#N/A	anomalous homeobox	0.901427	0.00719465	EdgeR-P
441459	ANKRD18B	#N/A	#N/A	#N/A	#N/A	#N/A	ankyrin repeat domain 18B	0.55849	0.0175776	EdgeR-P
57101	ANO2	#N/A	#N/A	#N/A	#N/A	#N/A	anoctamin 2	0.807547	0.00936643	EdgeR-P
63982	ANO3	#N/A	#N/A	#N/A	#N/A	#N/A	anoctamin 3	0.741719	0.028865	EdgeR-P
164284	APCDD1L	#N/A	#N/A	#N/A	#N/A	#N/A	adenomatosis polyposis coli down-regulated 1-like	0.839549	0.032476	EdgeR-P
206338	AQPEP	#N/A	#N/A	#N/A	#N/A	#N/A	laeverin	0.78333	0.000722206	EdgeR-P
382	ARF6	#N/A	#N/A	#N/A	#N/A	#N/A	ADP-ribosylation factor 6	0.716287	0.0264185	EdgeR-P
9639	ARHGEF10	#N/A	#N/A	#N/A	#N/A	#N/A	Rho guanine nucleotide exchange factor (GEF) 10	0.84672	0.032877	EdgeR-P
26084	ARHGEF26	#N/A	ARHGEF26	#N/A	#N/A	#N/A	Rho guanine nucleotide exchange factor (GEF) 26	0.744972	0.0423768	EdgeR-P
285598	ARL10	#N/A	#N/A	#N/A	#N/A	#N/A	ADP-ribosylation factor-like 10	0.691362	0.00571288	EdgeR-P
221481	ARMC12	#N/A	#N/A	#N/A	#N/A	#N/A	armadillo repeat containing 12	0.710299	0.0265739	EdgeR-P
100131755	ARMCX4	ARMCX4	#N/A	#N/A	#N/A	#N/A	armadillo repeat containing, X-linked 4	1.02898	0.00889084	EdgeR-P
56938	ARNTL2	ARNTL2	#N/A	#N/A	#N/A	#N/A	aryl hydrocarbon receptor nuclear translocator-like 2	0.656746	0.0329262	EdgeR-P
347527	ARSH	#N/A	#N/A	#N/A	#N/A	#N/A	arylsulfatase family, member H	0.722827	0.0223972	EdgeR-P
417	ART1	#N/A	#N/A	#N/A	#N/A	#N/A	ADP-ribosyltransferase 1	0.714869	0.02131	EdgeR-P
140461	ASB8	#N/A	#N/A	#N/A	#N/A	#N/A	ankyrin repeat and SOCS box containing 8	0.702398	0.00532538	EdgeR-P
435	ASL	#N/A	#N/A	#N/A	#N/A	#N/A	argininosuccinate lyase	0.664117	0.0426294	EdgeR-P
440	ASNS	ASNS	#N/A	#N/A	#N/A	#N/A	asparagine synthetase (glutamine-hydrolyzing)	0.815946	0.0205765	EdgeR-P
29028	ATAD2	#N/A	#N/A	#N/A	#N/A	#N/A	ATPase family, AAA domain containing 2	0.733895	0.0481282	EdgeR-P
64422	ATG3	#N/A	#N/A	#N/A	#N/A	#N/A	autophagy related 3	0.617315	0.0435849	EdgeR-P
401431	ATP6V0E2-AS1	#N/A	#N/A	#N/A	#N/A	#N/A	ATP6V0E2 antisense RNA 1	0.756104	0.0174685	EdgeR-P
545	ATR	#N/A	#N/A	#N/A	#N/A	#N/A	ataxia telangiectasia and Rad3 related	0.740012	0.00918015	EdgeR-P
6790	AURKA	#N/A	#N/A	#N/A	#N/A	#N/A	aurora kinase A	0.58493	0.0279091	EdgeR-P
92482	BBIP1	#N/A	#N/A	#N/A	#N/A	#N/A	BBSome interacting protein 1	0.815293	0.00848321	EdgeR-P
597	BCL2A1	#N/A	#N/A	#N/A	BCL2A1	#N/A	BCL2-related protein A1	0.811371	0.038038	EdgeR-P
627	BDNF	#N/A	#N/A	#N/A	#N/A	#N/A	brain-derived neurotrophic factor	0.608152	0.0169413	EdgeR-P
139105	BEND2	#N/A	#N/A	#N/A	#N/A	#N/A	BEN domain containing 2	0.599439	0.0310964	EdgeR-P
655	BMP7	#N/A	#N/A	#N/A	#N/A	#N/A	bone morphogenetic protein 7	0.767898	0.00529257	EdgeR-P
54796	BNC2	#N/A	#N/A	#N/A	#N/A	#N/A	basonuclin 2	0.564506	0.0161051	EdgeR-P
60467	BPESC1	#N/A	#N/A	#N/A	#N/A	#N/A	blepharophimosis, epicanthus inversus and ptosis, candidate 1 (non-protein coding)	0.754309	0.0465944	EdgeR-P
670	BPHL	#N/A	#N/A	#N/A	#N/A	#N/A	biphenyl hydrolase-like (serine hydrolase)	0.99668	0.0320322	EdgeR-P
140707	BRI3BP	#N/A	#N/A	#N/A	#N/A	#N/A	BRI3 binding protein	0.734467	0.0149061	EdgeR-P
153579	BTNL9	#N/A	#N/A	#N/A	#N/A	#N/A	butyrophilin-like 9	0.65446	0.0375727	EdgeR-P
NaN	C10orf116	#N/A	#N/A	#N/A	#N/A	#N/A	----	0.640993	0.0490351	EdgeR-P
100131378	C11orf91	#N/A	#N/A	#N/A	#N/A	#N/A	chromosome 11 open reading frame 91	0.714739	0.027142	EdgeR-P
283579	C14orf178	#N/A	#N/A	#N/A	#N/A	#N/A	chromosome 14 open reading frame 178	1.23441	0.000319293	EdgeR-P
388381	C17orf98	#N/A	#N/A	#N/A	#N/A	#N/A	chromosome 17 open reading frame 98	0.613479	0.0224676	EdgeR-P
147339	C18orf25	#N/A	#N/A	#N/A	#N/A	#N/A	chromosome 18 open reading frame 25	0.790291	0.0445595	EdgeR-P
494514	C18orf56	#N/A	#N/A	C18orf56	#N/A	#N/A	chromosome 18 open reading frame 56	0.689073	0.0144644	EdgeR-P
408029	C2orf27B	#N/A	#N/A	#N/A	#N/A	#N/A	chromosome 2 open reading frame 27B	0.496275	0.0329145	EdgeR-P
80304	C2orf44	#N/A	#N/A	#N/A	#N/A	#N/A	chromosome 2 open reading frame 44	0.494259	0.0476124	EdgeR-P
79669	C3orf52	#N/A	#N/A	#N/A	#N/A	#N/A	chromosome 3 open reading frame 52	0.726443	0.0164493	EdgeR-P
725	C4BPB	#N/A	#N/A	#N/A	#N/A	#N/A	complement component 4 binding protein, beta	1.08169	0.00908395	EdgeR-P
55322	C5orf22	#N/A	#N/A	#N/A	#N/A	#N/A	chromosome 5 open reading frame 22	1.25441	0.000361343	EdgeR-P
64417	C5orf28	#N/A	#N/A	#N/A	#N/A	#N/A	chromosome 5 open reading frame 28	0.794377	0.0435299	EdgeR-P
133874	C5orf58	#N/A	#N/A	#N/A	#N/A	#N/A	chromosome 5 open reading frame 58	0.814964	0.00113714	EdgeR-P
729	C6	#N/A	#N/A	#N/A	#N/A	#N/A	complement component 6	0.567776	0.0391767	EdgeR-P
89758	C6orf7	#N/A	#N/A	#N/A	#N/A	#N/A	chromosome 6 open reading frame 7	0.878526	0.0246487	EdgeR-P
NaN	C7orf29	#N/A	#N/A	#N/A	#N/A	#N/A	----	0.780971	0.0251792	EdgeR-P
NaN	C7orf45	#N/A	#N/A	#N/A	#N/A	#N/A	----	0.723366	0.0445735	EdgeR-P
NaN	C7orf53	#N/A	#N/A	#N/A	#N/A	#N/A	----	0.495262	0.032485	EdgeR-P
286257	C9orf142	#N/A	#N/A	#N/A	#N/A	#N/A	chromosome 9 open reading frame 142	1.1294	0.00280521	EdgeR-P
84290	CAPNS2	#N/A	#N/A	#N/A	#N/A	#N/A	calpain, small subunit 2	0.90181	0.0470783	EdgeR-P
84698	CAPS2	#N/A	#N/A	#N/A	#N/A	#N/A	calcyphosine 2	0.731359	0.0281151	EdgeR-P
22900	CARD8	#N/A	#N/A	#N/A	#N/A	#N/A	caspase recruitment domain family, member 8	0.655322	0.00907326	EdgeR-P
113201	CASC4	#N/A	#N/A	#N/A	#N/A	#N/A	cancer susceptibility candidate 4	0.889073	0.014664	EdgeR-P
831	CAST	#N/A	#N/A	#N/A	#N/A	#N/A	calpastatin	0.745997	0.0238178	EdgeR-P
869	CBLN1	CBLN1	#N/A	#N/A	#N/A	#N/A	cerebellin 1 precursor	1.17197	0.00189748	EdgeR-P
10951	CBX1	#N/A	#N/A	#N/A	#N/A	#N/A	chromobox homolog 1	0.945347	0.0102537	EdgeR-P
133957	CCDC127	#N/A	#N/A	#N/A	#N/A	#N/A	coiled-coil domain containing 127	0.697451	0.00913392	EdgeR-P
55610	CCDC132	#N/A	#N/A	#N/A	#N/A	#N/A	coiled-coil domain containing 132	0.501008	0.0453869	EdgeR-P
26112	CCDC69	#N/A	#N/A	#N/A	#N/A	#N/A	coiled-coil domain containing 69	0.501062	0.0134027	EdgeR-P
348249	CCL15-CCL14	#N/A	#N/A	#N/A	#N/A	#N/A	CCL15-CCL14 readthrough (NMD candidate)	0.668322	0.0449522	EdgeR-P
131450	CD200R1	#N/A	#N/A	#N/A	#N/A	#N/A	CD200 receptor 1	0.83504	0.000750426	EdgeR-P
124599	CD300LB	#N/A	#N/A	#N/A	#N/A	#N/A	CD300 molecule-like family member b	0.659869	0.0273564	EdgeR-P
64072	CDH23	#N/A	#N/A	#N/A	#N/A	#N/A	cadherin-related 23	0.80402	0.00673618	EdgeR-P
1004	CDH6	#N/A	#N/A	#N/A	#N/A	#N/A	cadherin 6, type 2, K-cadherin (fetal kidney)	0.771317	0.0444209	EdgeR-P
55755	CDK5RAP2	#N/A	#N/A	#N/A	#N/A	#N/A	CDK5 regulatory subunit associated protein 2	0.824672	0.0222645	EdgeR-P
80279	CDK5RAP3	#N/A	#N/A	#N/A	#N/A	#N/A	CDK5 regulatory subunit associated protein 3	0.556282	0.00252173	EdgeR-P
6792	CDKL5	#N/A	#N/A	#N/A	#N/A	#N/A	cyclin-dependent kinase-like 5	0.868747	0.00746803	EdgeR-P
64781	CERK	#N/A	#N/A	#N/A	#N/A	#N/A	ceramide kinase	0.950061	0.0487869	EdgeR-P
1069	CETN2	#N/A	#N/A	#N/A	#N/A	#N/A	centrin, EF-hand protein, 2	1.15741	0.0237469	EdgeR-P
81494	CFHR5	#N/A	#N/A	#N/A	#N/A	#N/A	complement factor H-related 5	0.802453	0.0375855	EdgeR-P
283489	CHAMP1	#N/A	#N/A	#N/A	#N/A	#N/A	chromosome alignment maintaining phosphoprotein 1	0.621965	0.00690594	EdgeR-P
1120	CHKB	#N/A	#N/A	#N/A	#N/A	#N/A	choline kinase beta	1.20955	0.00745831	EdgeR-P
1129	CHRM2	#N/A	#N/A	#N/A	#N/A	#N/A	cholinergic receptor, muscarinic 2	0.663921	0.0154909	EdgeR-P
84916	CIRH1A	#N/A	#N/A	#N/A	#N/A	#N/A	cirrhosis, autosomal recessive 1A (cirhin)	1.39097	0.00910334	EdgeR-P
9635	CLCA2	#N/A	#N/A	#N/A	#N/A	#N/A	chloride channel accessory 2	0.670811	0.00874997	EdgeR-P
1183	CLCN4	#N/A	#N/A	#N/A	#N/A	#N/A	chloride channel, voltage-sensitive 4	0.644945	0.039213	EdgeR-P
9069	CLDN12	#N/A	#N/A	#N/A	#N/A	#N/A	claudin 12	0.57964	0.0346624	EdgeR-P
26253	CLEC4E	#N/A	#N/A	#N/A	#N/A	#N/A	C-type lectin domain family 4, member E	0.782689	0.048214	EdgeR-P
389383	CLPSL2	#N/A	#N/A	#N/A	#N/A	#N/A	colipase-like 2	0.798557	0.0089586	EdgeR-P
119467	CLRN3	#N/A	#N/A	#N/A	#N/A	#N/A	clarin 3	0.82728	0.00624232	EdgeR-P
1212	CLTB	CLTB	#N/A	#N/A	#N/A	#N/A	clathrin, light chain B	0.691362	0.00571288	EdgeR-P
80347	COASY	#N/A	#N/A	#N/A	#N/A	#N/A	CoA synthase	0.835548	0.0364499	EdgeR-P
80781	COL18A1	#N/A	#N/A	#N/A	#N/A	#N/A	collagen, type XVIII, alpha 1	0.573296	0.0492649	EdgeR-P
1280	COL2A1	#N/A	#N/A	#N/A	#N/A	#N/A	collagen, type II, alpha 1	0.702398	0.00532538	EdgeR-P
1298	COL9A2	#N/A	#N/A	#N/A	#N/A	#N/A	collagen, type IX, alpha 2	0.657308	0.00172863	EdgeR-P
81035	COLEC12	#N/A	#N/A	#N/A	#N/A	#N/A	collectin sub-family member 12	0.8212	0.00913392	EdgeR-P
1368	CPM	#N/A	#N/A	#N/A	#N/A	#N/A	carboxypeptidase M	0.858224	0.00336246	EdgeR-P
11052	CPSF6	#N/A	#N/A	#N/A	#N/A	#N/A	cleavage and polyadenylation specific factor 6, 68kDa	0.722856	0.0294477	EdgeR-P
153222	CREBRF	#N/A	#N/A	#N/A	#N/A	#N/A	CREB3 regulatory factor	0.665278	0.0420587	EdgeR-P
1399	CRKL	#N/A	#N/A	#N/A	#N/A	#N/A	v-crk avian sarcoma virus CT10 oncogene homolog-like	0.724249	0.0232448	EdgeR-P
49860	CRNN	#N/A	#N/A	#N/A	#N/A	#N/A	cornulin	0.853088	0.0156642	EdgeR-P
1418	CRYGA	#N/A	#N/A	#N/A	#N/A	#N/A	crystallin, gamma A	0.548029	0.0337886	EdgeR-P
1419	CRYGB	#N/A	#N/A	#N/A	#N/A	#N/A	crystallin, gamma B	0.740106	0.0194445	EdgeR-P
1477	CSTF1	#N/A	#N/A	#N/A	#N/A	#N/A	cleavage stimulation factor, 3' pre-RNA, subunit 1, 50kDa	0.649663	0.044584	EdgeR-P
1499	CTNNB1	#N/A	#N/A	#N/A	#N/A	#N/A	catenin (cadherin-associated protein), beta 1, 88kDa	0.890154	0.0490945	EdgeR-P
1500	CTNND1	#N/A	#N/A	#N/A	#N/A	#N/A	catenin (cadherin-associated protein), delta 1	0.577161	0.0328284	EdgeR-P
8451	CUL4A	#N/A	#N/A	#N/A	#N/A	#N/A	cullin 4A	0.720437	0.0402971	EdgeR-P
51076	CUTC	#N/A	#N/A	#N/A	#N/A	#N/A	cutC copper transporter	1.00706	0.0253402	EdgeR-P
6374	CXCL5	#N/A	#N/A	#N/A	#N/A	#N/A	chemokine (C-X-C motif) ligand 5	0.707669	0.0420661	EdgeR-P
NaN	DBC1	#N/A	#N/A	#N/A	#N/A	#N/A	----	0.824672	0.0222645	EdgeR-P
26094	DCAF4	#N/A	#N/A	#N/A	#N/A	#N/A	DDB1 and CUL4 associated factor 4	0.536835	0.0237361	EdgeR-P
138009	DCAF4L2	#N/A	#N/A	#N/A	#N/A	#N/A	DDB1 and CUL4 associated factor 4-like 2	0.952499	0.00594212	EdgeR-P
9201	DCLK1	DCLK1	#N/A	#N/A	#N/A	#N/A	doublecortin-like kinase 1	0.516363	0.0324748	EdgeR-P
1643	DDB2	#N/A	#N/A	#N/A	#N/A	#N/A	damage-specific DNA binding protein 2, 48kDa	0.811176	0.0376681	EdgeR-P
1653	DDX1	#N/A	#N/A	#N/A	#N/A	#N/A	DEAD (Asp-Glu-Ala-Asp) box helicase 1	0.724249	0.0399527	EdgeR-P
64794	DDX31	#N/A	#N/A	#N/A	#N/A	#N/A	DEAD (Asp-Glu-Ala-Asp) box polypeptide 31	0.496139	0.0276221	EdgeR-P
1654	DDX3X	#N/A	#N/A	#N/A	#N/A	#N/A	DEAD (Asp-Glu-Ala-Asp) box helicase 3, X-linked	0.926148	0.0265363	EdgeR-P
22898	DENND3	#N/A	#N/A	#N/A	#N/A	#N/A	DENN/MADD domain containing 3	1.03106	0.00519486	EdgeR-P
1719	DHFR	#N/A	#N/A	#N/A	#N/A	#N/A	dihydrofolate reductase	0.801267	0.0479694	EdgeR-P
57609	DIP2B	#N/A	#N/A	#N/A	#N/A	#N/A	DIP2 disco-interacting protein 2 homolog B (Drosophila)	0.805694	0.0131366	EdgeR-P
10395	DLC1	#N/A	#N/A	#N/A	#N/A	#N/A	deleted in liver cancer 1	0.558179	0.0336148	EdgeR-P
9228	DLGAP2	#N/A	#N/A	#N/A	#N/A	#N/A	discs, large (Drosophila) homolog-associated protein 2	0.84672	0.032877	EdgeR-P
54567	DLL4	#N/A	#N/A	#N/A	#N/A	#N/A	delta-like 4 (Drosophila)	0.911192	0.00205106	EdgeR-P
1743	DLST	#N/A	#N/A	#N/A	#N/A	#N/A	dihydrolipoamide S-succinyltransferase (E2 component of 2-oxo-glutarate complex)	0.511935	0.0101025	EdgeR-P
1749	DLX5	DLX5	#N/A	#N/A	#N/A	#N/A	distal-less homeobox 5	0.871846	0.0213034	EdgeR-P
1756	DMD	#N/A	#N/A	#N/A	#N/A	#N/A	dystrophin	0.861189	0.0233997	EdgeR-P
144132	DNHD1	#N/A	#N/A	#N/A	#N/A	#N/A	dynein heavy chain domain 1	0.534805	0.0133985	EdgeR-P
220164	DOK6	DOK6	#N/A	#N/A	#N/A	#N/A	docking protein 6	0.494259	0.0281832	EdgeR-P
151871	DPPA2	#N/A	#N/A	#N/A	#N/A	#N/A	developmental pluripotency associated 2	0.636503	0.0369498	EdgeR-P
374946	DRAXIN	#N/A	#N/A	#N/A	#N/A	#N/A	dorsal inhibitory axon guidance protein	0.856729	0.017196	EdgeR-P
1826	DSCAM	DSCAM	#N/A	#N/A	#N/A	#N/A	Down syndrome cell adhesion molecule	0.527638	0.0490541	EdgeR-P
641700	ECSCR	#N/A	#N/A	#N/A	#N/A	#N/A	endothelial cell surface expressed chemotaxis and apoptosis regulator	0.729265	0.0238651	EdgeR-P
1998	ELF2	#N/A	#N/A	#N/A	#N/A	#N/A	E74-like factor 2 (ets domain transcription factor)	0.786026	0.0275923	EdgeR-P
387712	ENO4	#N/A	#N/A	#N/A	#N/A	#N/A	enolase family member 4	0.795346	0.0307441	EdgeR-P
2050	EPHB4	#N/A	#N/A	#N/A	#N/A	#N/A	EPH receptor B4	0.82728	0.0468178	EdgeR-P
57222	ERGIC1	#N/A	#N/A	#N/A	#N/A	#N/A	endoplasmic reticulum-golgi intermediate compartment (ERGIC) 1	0.799937	0.0316534	EdgeR-P
27248	ERLEC1	#N/A	#N/A	#N/A	#N/A	#N/A	endoplasmic reticulum lectin 1	0.907344	0.000879585	EdgeR-P
23071	ERP44	#N/A	#N/A	#N/A	#N/A	#N/A	endoplasmic reticulum protein 44	0.589118	0.0491911	EdgeR-P
51575	ESF1	#N/A	#N/A	#N/A	#N/A	#N/A	ESF1, nucleolar pre-rRNA processing protein, homolog (S. cerevisiae)	0.873295	0.00872036	EdgeR-P
2114	ETS2	#N/A	#N/A	#N/A	#N/A	#N/A	v-ets avian erythroblastosis virus E26 oncogene homolog 2	1.2995	0.00654117	EdgeR-P
161829	EXD1	#N/A	#N/A	#N/A	#N/A	#N/A	exonuclease 3'-5' domain containing 1	1.31079	0.000563822	EdgeR-P
55218	EXD2	#N/A	#N/A	#N/A	#N/A	#N/A	exonuclease 3'-5' domain containing 2	0.824109	0.0296262	EdgeR-P
11340	EXOSC8	#N/A	#N/A	#N/A	#N/A	#N/A	exosome component 8	0.657493	0.0398156	EdgeR-P
346007	EYS	#N/A	#N/A	#N/A	#N/A	#N/A	eyes shut homolog (Drosophila)	1.0191	0.00197344	EdgeR-P
2160	F11	#N/A	#N/A	#N/A	#N/A	#N/A	coagulation factor XI	0.591092	0.0268218	EdgeR-P
2165	F13B	#N/A	#N/A	#N/A	#N/A	#N/A	coagulation factor XIII, B polypeptide	0.877343	0.0176254	EdgeR-P
NaN	FAM123B	#N/A	#N/A	#N/A	#N/A	#N/A	----	0.802453	0.0115789	EdgeR-P
57579	FAM135A	#N/A	#N/A	#N/A	#N/A	#N/A	family with sequence similarity 135, member A	0.497074	0.0250624	EdgeR-P
202134	FAM153B	FAM153B	#N/A	#N/A	#N/A	#N/A	family with sequence similarity 153, member B	0.649301	0.00207691	EdgeR-P
55719	FAM178A	#N/A	#N/A	#N/A	#N/A	#N/A	family with sequence similarity 178, member A	0.940075	0.0280564	EdgeR-P
90050	FAM181A	#N/A	#N/A	#N/A	#N/A	#N/A	family with sequence similarity 181, member A	0.622182	0.0129792	EdgeR-P
80011	FAM192A	#N/A	#N/A	#N/A	#N/A	#N/A	family with sequence similarity 192, member A	0.574376	0.0229354	EdgeR-P
92002	FAM58A	#N/A	#N/A	#N/A	#N/A	#N/A	family with sequence similarity 58, member A	0.644945	0.0358256	EdgeR-P
NaN	FAM82B	#N/A	#N/A	#N/A	#N/A	#N/A	----	0.702257	0.0381866	EdgeR-P
147965	FAM98C	#N/A	#N/A	#N/A	#N/A	#N/A	family with sequence similarity 98, member C	0.778641	0.0479507	EdgeR-P
54455	FBXO42	#N/A	#N/A	#N/A	#N/A	#N/A	F-box protein 42	0.607466	0.01442	EdgeR-P
53834	FGFRL1	#N/A	#N/A	#N/A	#N/A	#N/A	fibroblast growth factor receptor-like 1	0.880178	0.0230564	EdgeR-P
24147	FJX1	#N/A	#N/A	#N/A	#N/A	#N/A	four jointed box 1 (Drosophila)	0.618849	0.0197756	EdgeR-P
51303	FKBP11	#N/A	#N/A	#N/A	#N/A	#N/A	FK506 binding protein 11, 19 kDa	0.707637	0.0299834	EdgeR-P
NaN	FLJ25328	#N/A	#N/A	#N/A	#N/A	#N/A	----	1.04138	0.00985729	EdgeR-P
2318	FLNC	#N/A	#N/A	#N/A	#N/A	#N/A	filamin C, gamma	1.0503	0.0019596	EdgeR-P
2353	FOS	#N/A	#N/A	#N/A	#N/A	#N/A	FBJ murine osteosarcoma viral oncogene homolog	0.771373	0.0139121	EdgeR-P
2304	FOXE1	#N/A	#N/A	#N/A	#N/A	#N/A	forkhead box E1 (thyroid transcription factor 2)	0.925534	0.00924195	EdgeR-P
2309	FOXO3	#N/A	#N/A	#N/A	#N/A	#N/A	forkhead box O3	0.7512	0.0397768	EdgeR-P
284802	FRG1B	#N/A	#N/A	#N/A	#N/A	#N/A	FSHD region gene 1 family, member B	0.600013	0.0326194	EdgeR-P
143162	FRMPD2	#N/A	#N/A	#N/A	#N/A	#N/A	FERM and PDZ domain containing 2	0.558587	0.0469916	EdgeR-P
391059	FRRS1	#N/A	#N/A	#N/A	#N/A	#N/A	ferric-chelate reductase 1	1.11054	0.0175362	EdgeR-P
8321	FZD1	#N/A	#N/A	#N/A	#N/A	#N/A	frizzled family receptor 1	0.623835	0.0126732	EdgeR-P
2550	GABBR1	#N/A	#N/A	#N/A	#N/A	#N/A	gamma-aminobutyric acid (GABA) B receptor, 1	0.677103	0.0420814	EdgeR-P
2554	GABRA1	GABRA1	#N/A	#N/A	#N/A	#N/A	gamma-aminobutyric acid (GABA) A receptor, alpha 1	0.556626	0.0197578	EdgeR-P
2555	GABRA2	#N/A	#N/A	#N/A	#N/A	#N/A	gamma-aminobutyric acid (GABA) A receptor, alpha 2	0.607466	0.0145824	EdgeR-P
100101629	GAGE8	#N/A	#N/A	#N/A	#N/A	#N/A	G antigen 8	1.31079	0.00228797	EdgeR-P
26290	GALNT8	#N/A	#N/A	#N/A	#N/A	#N/A	UDP-N-acetyl-alpha-D-galactosamine:polypeptide N-acetylgalactosaminyltransferase 8 (GalNAc-T8)	0.586294	0.0183543	EdgeR-P
650669	GAS6-AS1	#N/A	#N/A	#N/A	#N/A	#N/A	GAS6 antisense RNA 1	0.771373	0.0293966	EdgeR-P
54826	GIN1	#N/A	#N/A	#N/A	#N/A	#N/A	gypsy retrotransposon integrase 1	0.985015	0.00929477	EdgeR-P
2706	GJB2	#N/A	#N/A	#N/A	#N/A	#N/A	gap junction protein, beta 2, 26kDa	0.756539	0.0384517	EdgeR-P
144321	GLIPR1L2	#N/A	#N/A	#N/A	#N/A	#N/A	GLI pathogenesis-related 1 like 2	0.736795	0.0190011	EdgeR-P
169792	GLIS3	#N/A	GLIS3	#N/A	#N/A	#N/A	GLIS family zinc finger 3	0.667187	0.0374344	EdgeR-P
100132979	GOLGA8DP	#N/A	#N/A	#N/A	#N/A	#N/A	golgin A8 family, member D, pseudogene	0.903646	0.00227981	EdgeR-P
170589	GPHA2	#N/A	#N/A	#N/A	#N/A	#N/A	glycoprotein hormone alpha 2	0.799514	0.00853821	EdgeR-P
10936	GPR75	#N/A	#N/A	#N/A	#N/A	#N/A	G protein-coupled receptor 75	0.906084	0.000440311	EdgeR-P
9737	GPRASP1	GPRASP1	#N/A	#N/A	#N/A	#N/A	G protein-coupled receptor associated sorting protein 1	0.895635	0.0454403	EdgeR-P
65983	GRAMD3	#N/A	#N/A	#N/A	#N/A	#N/A	GRAM domain containing 3	0.490388	0.022524	EdgeR-P
9687	GREB1	#N/A	#N/A	#N/A	#N/A	#N/A	growth regulation by estrogen in breast cancer 1	0.916383	0.00726862	EdgeR-P
119391	GSTO2	#N/A	#N/A	#N/A	#N/A	#N/A	glutathione S-transferase omega 2	0.901586	0.010547	EdgeR-P
2953	GSTT2	#N/A	#N/A	#N/A	#N/A	#N/A	glutathione S-transferase theta 2	0.812397	0.029783	EdgeR-P
728340	GTF2H2C	#N/A	#N/A	#N/A	#N/A	#N/A	general transcription factor IIH, polypeptide 2C	0.717853	0.0231329	EdgeR-P
54363	HAO1	#N/A	#N/A	#N/A	#N/A	#N/A	hydroxyacid oxidase (glycolate oxidase) 1	0.639099	0.0120237	EdgeR-P
23438	HARS2	#N/A	#N/A	#N/A	#N/A	#N/A	histidyl-tRNA synthetase 2, mitochondrial	0.667732	0.0244123	EdgeR-P
154150	HDGFL1	#N/A	#N/A	#N/A	#N/A	#N/A	hepatoma derived growth factor-like 1	0.526085	0.00872716	EdgeR-P
NaN	HEATR7B2	#N/A	#N/A	#N/A	#N/A	#N/A	----	0.567776	0.0391767	EdgeR-P
8820	HESX1	#N/A	#N/A	#N/A	#N/A	#N/A	HESX homeobox 1	0.875475	0.0139776	EdgeR-P
192286	HIGD2A	#N/A	#N/A	#N/A	#N/A	#N/A	HIG1 hypoxia inducible domain family, member 2A	0.578853	0.0069367	EdgeR-P
25988	HINFP	#N/A	#N/A	#N/A	#N/A	#N/A	histone H4 transcription factor	1.20215	0.0151319	EdgeR-P
8329	HIST1H2AI	#N/A	#N/A	#N/A	#N/A	#N/A	histone cluster 1, H2ai	1.08309	0.00609852	EdgeR-P
3131	HLF	#N/A	#N/A	#N/A	#N/A	#N/A	hepatic leukemia factor	0.536206	0.0370718	EdgeR-P
284293	HMSD	#N/A	#N/A	#N/A	#N/A	#N/A	histocompatibility (minor) serpin domain containing	0.815946	0.00618259	EdgeR-P
3176	HNMT	#N/A	#N/A	#N/A	#N/A	#N/A	histamine N-methyltransferase	0.581753	0.0239678	EdgeR-P
100124700	HOTAIR	#N/A	#N/A	#N/A	#N/A	#N/A	HOX transcript antisense RNA	0.858224	0.0146988	EdgeR-P
3217	HOXB7	#N/A	#N/A	#N/A	#N/A	#N/A	homeobox B7	0.525592	0.0491977	EdgeR-P
3222	HOXC5	#N/A	#N/A	#N/A	#N/A	#N/A	homeobox C5	0.728691	0.015141	EdgeR-P
64711	HS3ST6	#N/A	#N/A	#N/A	#N/A	#N/A	heparan sulfate (glucosamine) 3-O-sulfotransferase 6	0.856163	0.0194768	EdgeR-P
3295	HSD17B4	#N/A	#N/A	#N/A	#N/A	#N/A	hydroxysteroid (17-beta) dehydrogenase 4	0.51841	0.024892	EdgeR-P
94086	HSPB9	#N/A	#N/A	#N/A	#N/A	#N/A	heat shock protein, alpha-crystallin-related, B9	0.768406	0.0368358	EdgeR-P
3373	HYAL1	#N/A	#N/A	#N/A	#N/A	#N/A	hyaluronoglucosaminidase 1	2.29926	9.03825e-05	EdgeR-P
160492	IFLTD1	#N/A	#N/A	#N/A	#N/A	#N/A	intermediate filament tail domain containing 1	0.697723	0.0377385	EdgeR-P
3446	IFNA10	#N/A	#N/A	#N/A	#N/A	#N/A	interferon, alpha 10	0.775953	0.0127123	EdgeR-P
3451	IFNA17	#N/A	#N/A	#N/A	#N/A	#N/A	interferon, alpha 17	0.775953	0.0127123	EdgeR-P
3444	IFNA7	#N/A	#N/A	#N/A	#N/A	#N/A	interferon, alpha 7	0.727295	0.0217421	EdgeR-P
3485	IGFBP2	#N/A	#N/A	#N/A	#N/A	#N/A	insulin-like growth factor binding protein 2, 36kDa	1.07108	0.00224165	EdgeR-P
3606	IL18	#N/A	#N/A	#N/A	IL18	#N/A	interleukin 18 (interferon-gamma-inducing factor)	0.734585	0.0276592	EdgeR-P
29949	IL19	#N/A	#N/A	#N/A	#N/A	#N/A	interleukin 19	0.492155	0.0190668	EdgeR-P
3553	IL1B	#N/A	#N/A	#N/A	IL1B	#N/A	interleukin 1, beta	0.720544	0.0427513	EdgeR-P
56300	IL36G	#N/A	#N/A	#N/A	#N/A	#N/A	interleukin 36, gamma	0.720544	0.0427513	EdgeR-P
259307	IL4I1	#N/A	#N/A	#N/A	#N/A	#N/A	interleukin 4 induced 1	0.572625	0.028411	EdgeR-P
26034	IPCEF1	#N/A	#N/A	#N/A	#N/A	#N/A	interaction protein for cytohesin exchange factors 1	0.75095	0.0357353	EdgeR-P
51194	IPO11	#N/A	#N/A	#N/A	#N/A	#N/A	importin 11	0.506012	0.0329829	EdgeR-P
9670	IPO13	#N/A	#N/A	#N/A	#N/A	#N/A	importin 13	0.553833	0.020771	EdgeR-P
3664	IRF6	#N/A	#N/A	#N/A	#N/A	#N/A	interferon regulatory factor 6	0.837892	0.00970776	EdgeR-P
91464	ISX	#N/A	#N/A	#N/A	#N/A	#N/A	intestine-specific homeobox	0.760172	0.0315069	EdgeR-P
9270	ITGB1BP1	#N/A	#N/A	#N/A	#N/A	#N/A	integrin beta 1 binding protein 1	0.832597	0.012614	EdgeR-P
3709	ITPR2	#N/A	#N/A	#N/A	#N/A	#N/A	inositol 1,4,5-trisphosphate receptor, type 2	0.697723	0.0377385	EdgeR-P
85450	ITPRIP	#N/A	#N/A	#N/A	#N/A	#N/A	inositol 1,4,5-trisphosphate receptor interacting protein	0.882407	0.000112181	EdgeR-P
152789	JAKMIP1	JAKMIP1	#N/A	#N/A	#N/A	#N/A	janus kinase and microtubule interacting protein 1	0.856163	0.0194051	EdgeR-P
81621	KAZALD1	#N/A	#N/A	#N/A	#N/A	#N/A	Kazal-type serine peptidase inhibitor domain 1	0.590726	0.0351209	EdgeR-P
3746	KCNC1	KCNC1	#N/A	#N/A	#N/A	#N/A	potassium voltage-gated channel, Shaw-related subfamily, member 1	0.924981	0.0110287	EdgeR-P
3757	KCNH2	KCNH2	#N/A	#N/A	#N/A	#N/A	potassium voltage-gated channel, subfamily H (eag-related), member 2	0.589098	0.0205399	EdgeR-P
81033	KCNH6	#N/A	#N/A	#N/A	#N/A	#N/A	potassium voltage-gated channel, subfamily H (eag-related), member 6	0.727687	0.00735092	EdgeR-P
3772	KCNJ15	#N/A	#N/A	#N/A	#N/A	#N/A	potassium inwardly-rectifying channel, subfamily J, member 15	1.2995	0.00654117	EdgeR-P
54442	KCTD5	#N/A	#N/A	#N/A	#N/A	#N/A	potassium channel tetramerization domain containing 5	0.812397	0.0279837	EdgeR-P
11015	KDELR3	#N/A	#N/A	#N/A	#N/A	#N/A	KDEL (Lys-Asp-Glu-Leu) endoplasmic reticulum protein retention receptor 3	0.768582	0.0499798	EdgeR-P
5927	KDM5A	#N/A	#N/A	#N/A	#N/A	#N/A	lysine (K)-specific demethylase 5A	0.591321	0.0221771	EdgeR-P
9778	KIAA0232	#N/A	#N/A	#N/A	#N/A	#N/A	KIAA0232	0.90624	0.0162843	EdgeR-P
57179	KIAA1191	#N/A	#N/A	#N/A	#N/A	#N/A	KIAA1191	0.578853	0.0069367	EdgeR-P
158405	KIAA1958	#N/A	#N/A	#N/A	#N/A	#N/A	KIAA1958	0.67525	0.0358455	EdgeR-P
3834	KIF25	#N/A	#N/A	#N/A	#N/A	#N/A	kinesin family member 25	0.5884	0.0364759	EdgeR-P
3801	KIFC3	#N/A	#N/A	#N/A	#N/A	#N/A	kinesin family member C3	0.846413	0.0114666	EdgeR-P
116138	KLHDC3	KLHDC3	#N/A	#N/A	#N/A	#N/A	kelch domain containing 3	0.632088	0.0181809	EdgeR-P
114818	KLHL29	KLHL29	#N/A	#N/A	#N/A	#N/A	kelch-like family member 29	0.530726	0.0248009	EdgeR-P
354	KLK3	#N/A	#N/A	#N/A	#N/A	#N/A	kallikrein-related peptidase 3	0.599611	0.0360969	EdgeR-P
9622	KLK4	#N/A	#N/A	#N/A	#N/A	#N/A	kallikrein-related peptidase 4	0.608795	0.0405114	EdgeR-P
51348	KLRF1	#N/A	#N/A	#N/A	#N/A	#N/A	killer cell lectin-like receptor subfamily F, member 1	0.540919	0.0169716	EdgeR-P
112970	KTI12	#N/A	#N/A	#N/A	#N/A	#N/A	KTI12 homolog, chromatin associated (S. cerevisiae)	0.52144	0.0145243	EdgeR-P
3914	LAMB3	LAMB3	#N/A	#N/A	#N/A	#N/A	laminin, beta 3	0.524431	0.0319359	EdgeR-P
24141	LAMP5	#N/A	#N/A	#N/A	#N/A	#N/A	lysosomal-associated membrane protein family, member 5	0.840659	0.0352583	EdgeR-P
353134	LCE1D	#N/A	#N/A	#N/A	#N/A	#N/A	late cornified envelope 1D	0.617315	0.0451817	EdgeR-P
414332	LCN10	#N/A	#N/A	#N/A	#N/A	#N/A	lipocalin 10	0.673251	0.0312095	EdgeR-P
3958	LGALS3	#N/A	#N/A	#N/A	#N/A	#N/A	lectin, galactoside-binding, soluble, 3	0.75095	0.0218988	EdgeR-P
29094	LGALSL	#N/A	#N/A	#N/A	#N/A	#N/A	lectin, galactoside-binding-like	0.727035	0.00167775	EdgeR-P
3977	LIFR	#N/A	LIFR	#N/A	#N/A	#N/A	leukemia inhibitory factor receptor alpha	0.599395	0.0281915	EdgeR-P
401288	LINC00242	#N/A	#N/A	#N/A	#N/A	#N/A	long intergenic non-protein coding RNA 242	0.572591	0.0158497	EdgeR-P
388719	LINC00272	#N/A	#N/A	#N/A	#N/A	#N/A	long intergenic non-protein coding RNA 272	1.05991	0.00359929	EdgeR-P
283673	LINC00277	#N/A	#N/A	#N/A	#N/A	#N/A	long intergenic non-protein coding RNA 277	0.653585	0.026597	EdgeR-P
100287114	LINC00421	#N/A	#N/A	#N/A	#N/A	#N/A	long intergenic non-protein coding RNA 421	0.835548	0.0362836	EdgeR-P
348021	LINC00442	#N/A	#N/A	#N/A	#N/A	#N/A	long intergenic non-protein coding RNA 442	0.903722	0.023183	EdgeR-P
643365	LINC00452	#N/A	#N/A	#N/A	#N/A	#N/A	long intergenic non-protein coding RNA 452	0.813569	0.0450385	EdgeR-P
440131	LINC00544	#N/A	#N/A	#N/A	#N/A	#N/A	long intergenic non-protein coding RNA 544	0.656148	0.047609	EdgeR-P
283404	LINC00592	#N/A	#N/A	#N/A	#N/A	#N/A	long intergenic non-protein coding RNA 592	0.662997	0.0348218	EdgeR-P
79100	LINC00626	#N/A	#N/A	#N/A	#N/A	#N/A	long intergenic non-protein coding RNA 626	0.578723	0.0343045	EdgeR-P
167410	LIX1	#N/A	LIX1	#N/A	#N/A	#N/A	Lix1 homolog (chicken)	0.743369	0.013706	EdgeR-P
100130238	LOC100130238	#N/A	#N/A	#N/A	#N/A	#N/A	uncharacterized LOC100130238	0.838427	0.000602999	EdgeR-P
100131289	LOC100131289	#N/A	#N/A	#N/A	#N/A	#N/A	uncharacterized LOC100131289	1.08309	0.00609852	EdgeR-P
100288123	LOC100288123	#N/A	#N/A	#N/A	#N/A	#N/A	uncharacterized LOC100288123	1.03393	0.0363049	EdgeR-P
NaN	LOC100293534	#N/A	#N/A	#N/A	#N/A	#N/A	----	0.727447	0.0271444	EdgeR-P
100422737	LOC100422737	#N/A	#N/A	#N/A	#N/A	#N/A	uncharacterized LOC100422737	0.617939	0.0398543	EdgeR-P
NaN	LOC100506195	#N/A	#N/A	#N/A	#N/A	#N/A	----	0.760172	0.0315069	EdgeR-P
NaN	LOC100507032	#N/A	#N/A	#N/A	#N/A	#N/A	----	0.763633	0.0119171	EdgeR-P
100507472	LOC100507472	#N/A	#N/A	#N/A	#N/A	#N/A	uncharacterized LOC100507472	0.708272	0.043491	EdgeR-P
116437	LOC116437	#N/A	#N/A	#N/A	#N/A	#N/A	uncharacterized LOC116437	0.682397	0.0205186	EdgeR-P
146880	LOC146880	#N/A	#N/A	#N/A	#N/A	#N/A	Rho GTPase activating protein 27 pseudogene	0.544881	0.0181323	EdgeR-P
283788	LOC283788	#N/A	#N/A	#N/A	#N/A	#N/A	FSHD region gene 1 pseudogene	0.662475	0.000535919	EdgeR-P
284889	LOC284889	#N/A	#N/A	#N/A	#N/A	#N/A	uncharacterized LOC284889	0.869825	0.047609	EdgeR-P
NaN	LOC285577	#N/A	#N/A	#N/A	#N/A	#N/A	----	1.4439	0.00563697	EdgeR-P
NaN	LOC340094	#N/A	#N/A	#N/A	#N/A	#N/A	----	1.46112	0.00720578	EdgeR-P
494141	LOC494141	#N/A	#N/A	#N/A	#N/A	#N/A	solute carrier family 25, member 51 pseudogene	0.638826	0.0236045	EdgeR-P
643201	LOC643201	#N/A	#N/A	#N/A	#N/A	#N/A	centrosomal protein 192kDa pseudogene	0.649301	0.00207691	EdgeR-P
653653	LOC653653	#N/A	#N/A	#N/A	#N/A	#N/A	adaptor-related protein complex 1, sigma 2 subunit pseudogene	0.843513	0.0302422	EdgeR-P
80350	LPAL2	#N/A	#N/A	#N/A	#N/A	#N/A	lipoprotein, Lp(a)-like 2, pseudogene	0.698051	0.0494046	EdgeR-P
10161	LPAR6	#N/A	#N/A	#N/A	#N/A	#N/A	lysophosphatidic acid receptor 6	0.766144	0.0329003	EdgeR-P
376132	LRRC10	#N/A	#N/A	#N/A	#N/A	#N/A	leucine rich repeat containing 10	0.915245	0.0240717	EdgeR-P
55222	LRRC20	#N/A	#N/A	#N/A	#N/A	#N/A	leucine rich repeat containing 20	0.679691	0.0280738	EdgeR-P
10233	LRRC23	#N/A	#N/A	#N/A	#N/A	#N/A	leucine rich repeat containing 23	0.920163	0.039582	EdgeR-P
126755	LRRC38	#N/A	#N/A	#N/A	#N/A	#N/A	leucine rich repeat containing 38	0.674363	0.0286814	EdgeR-P
120892	LRRK2	#N/A	#N/A	#N/A	#N/A	#N/A	leucine-rich repeat kinase 2	0.74799	0.0270307	EdgeR-P
8425	LTBP4	#N/A	#N/A	#N/A	#N/A	#N/A	latent transforming growth factor beta binding protein 4	0.996576	0.0253272	EdgeR-P
56925	LXN	#N/A	#N/A	#N/A	#N/A	#N/A	latexin	0.645027	0.0497578	EdgeR-P
57151	LYZL6	#N/A	#N/A	#N/A	#N/A	#N/A	lysozyme-like 6	0.624271	0.0474106	EdgeR-P
8567	MADD	#N/A	#N/A	#N/A	#N/A	#N/A	MAP-kinase activating death domain	0.676317	0.0208105	EdgeR-P
100128977	MAPT-AS1	#N/A	#N/A	#N/A	#N/A	#N/A	MAPT antisense RNA 1	0.845392	0.000292907	EdgeR-P
653657	MBD3L3	#N/A	#N/A	#N/A	#N/A	#N/A	methyl-CpG binding domain protein 3-like 3	0.698591	0.0430219	EdgeR-P
79892	MCMBP	#N/A	#N/A	#N/A	#N/A	#N/A	minichromosome maintenance complex binding protein	0.678536	0.00461605	EdgeR-P
9282	MED14	#N/A	#N/A	#N/A	#N/A	#N/A	mediator complex subunit 14	0.926148	0.0265363	EdgeR-P
9440	MED17	#N/A	#N/A	#N/A	#N/A	#N/A	mediator complex subunit 17	0.780654	0.016272	EdgeR-P
51003	MED31	#N/A	#N/A	#N/A	#N/A	#N/A	mediator complex subunit 31	1.04399	0.00727937	EdgeR-P
4234	METTL1	#N/A	#N/A	#N/A	#N/A	#N/A	methyltransferase like 1	0.816789	0.0394978	EdgeR-P
29081	METTL5	#N/A	#N/A	#N/A	#N/A	#N/A	methyltransferase like 5	0.771236	0.00981407	EdgeR-P
100302205	MIR1283-2	#N/A	#N/A	#N/A	#N/A	#N/A	microRNA 1283-2	0.710817	0.0403398	EdgeR-P
100302127	MIR1470	#N/A	#N/A	#N/A	#N/A	#N/A	microRNA 1470	0.670183	0.0149718	EdgeR-P
406941	MIR149	#N/A	#N/A	#N/A	#N/A	#N/A	microRNA 149	0.6111	0.0436738	EdgeR-P
406965	MIR190A	#N/A	#N/A	#N/A	#N/A	#N/A	microRNA 190a	0.665841	0.00982317	EdgeR-P
407026	MIR29C	#N/A	#N/A	#N/A	#N/A	#N/A	microRNA 29c	0.983517	0.0254201	EdgeR-P
100422839	MIR3119-1	#N/A	#N/A	#N/A	#N/A	#N/A	microRNA 3119-1	0.745059	0.0113544	EdgeR-P
100423010	MIR3119-2	#N/A	#N/A	#N/A	#N/A	#N/A	microRNA 3119-2	0.599481	0.036781	EdgeR-P
100422879	MIR3124	#N/A	#N/A	#N/A	#N/A	#N/A	microRNA 3124	0.756863	0.0279566	EdgeR-P
100422877	MIR3202-2	#N/A	#N/A	#N/A	#N/A	#N/A	microRNA 3202-2	0.947706	0.018052	EdgeR-P
100500900	MIR3691	#N/A	#N/A	#N/A	#N/A	#N/A	microRNA 3691	0.591208	0.0251846	EdgeR-P
100422966	MIR4277	#N/A	#N/A	#N/A	#N/A	#N/A	microRNA 4277	0.612812	0.0104006	EdgeR-P
100423021	MIR4298	#N/A	#N/A	#N/A	#N/A	#N/A	microRNA 4298	0.65619	0.0314759	EdgeR-P
100616404	MIR4515	#N/A	#N/A	#N/A	#N/A	#N/A	microRNA 4515	0.835606	0.0436097	EdgeR-P
100616421	MIR4689	#N/A	#N/A	#N/A	#N/A	#N/A	microRNA 4689	0.616912	0.0184819	EdgeR-P
100616409	MIR4711	#N/A	#N/A	#N/A	#N/A	#N/A	microRNA 4711	1.037	0.00406626	EdgeR-P
574501	MIR499A	#N/A	#N/A	#N/A	#N/A	#N/A	microRNA 499a	0.768582	0.0498242	EdgeR-P
574491	MIR518A2	#N/A	#N/A	#N/A	#N/A	#N/A	microRNA 518a-2	0.564506	0.0214496	EdgeR-P
574489	MIR518D	#N/A	#N/A	#N/A	#N/A	#N/A	microRNA 518d	0.564506	0.0214496	EdgeR-P
574481	MIR521-2	#N/A	#N/A	#N/A	#N/A	#N/A	microRNA 521-2	0.552448	0.0102435	EdgeR-P
100500863	MIR548AA1	#N/A	#N/A	#N/A	#N/A	#N/A	microRNA 548aa-1	1.07126	0.0170321	EdgeR-P
100313772	MIR548M	#N/A	#N/A	#N/A	#N/A	#N/A	microRNA 548m	0.666936	0.0118119	EdgeR-P
693132	MIR549	#N/A	#N/A	#N/A	#N/A	#N/A	microRNA 549	0.853088	0.0293056	EdgeR-P
693196	MIR611	#N/A	#N/A	#N/A	#N/A	#N/A	microRNA 611	1.22077	0.0018087	EdgeR-P
724032	MIR662	#N/A	#N/A	#N/A	#N/A	#N/A	microRNA 662	0.573739	0.041869	EdgeR-P
4288	MKI67	#N/A	#N/A	#N/A	#N/A	#N/A	marker of proliferation Ki-67	0.82728	0.00624232	EdgeR-P
8195	MKKS	#N/A	#N/A	#N/A	#N/A	#N/A	McKusick-Kaufman syndrome	0.740629	0.0100799	EdgeR-P
4301	MLLT4	#N/A	#N/A	#N/A	#N/A	#N/A	myeloid/lymphoid or mixed-lineage leukemia (trithorax homolog, Drosophila); translocated to, 4	0.577369	0.0364759	EdgeR-P
7841	MOGS	#N/A	#N/A	#N/A	#N/A	#N/A	mannosyl-oligosaccharide glucosidase	0.821093	0.0494827	EdgeR-P
64928	MRPL14	#N/A	#N/A	#N/A	#N/A	#N/A	mitochondrial ribosomal protein L14	0.712205	0.039304	EdgeR-P
9801	MRPL19	#N/A	#N/A	#N/A	#N/A	#N/A	mitochondrial ribosomal protein L19	0.877343	0.0232231	EdgeR-P
729633	MRS2P2	#N/A	#N/A	#N/A	#N/A	#N/A	MRS2 pseudogene 2	0.997681	0.0103595	EdgeR-P
4436	MSH2	#N/A	#N/A	#N/A	#N/A	#N/A	mutS homolog 2	1.1054	0.0115863	EdgeR-P
4507	MTAP	#N/A	#N/A	#N/A	#N/A	#N/A	methylthioadenosine phosphorylase	0.777476	0.0362315	EdgeR-P
4534	MTM1	#N/A	#N/A	#N/A	#N/A	#N/A	myotubularin 1	0.869324	0.0293454	EdgeR-P
4585	MUC4	#N/A	#N/A	#N/A	#N/A	#N/A	mucin 4, cell surface associated	0.700203	0.0129279	EdgeR-P
4589	MUC7	#N/A	#N/A	#N/A	#N/A	#N/A	mucin 7, secreted	0.619341	0.0462478	EdgeR-P
4593	MUSK	#N/A	#N/A	#N/A	#N/A	#N/A	muscle, skeletal, receptor tyrosine kinase	0.743085	0.00914384	EdgeR-P
4647	MYO7A	#N/A	#N/A	#N/A	#N/A	#N/A	myosin VIIA	0.692646	0.0479748	EdgeR-P
9499	MYOT	#N/A	#N/A	#N/A	#N/A	#N/A	myotilin	0.58266	0.0389405	EdgeR-P
29104	N6AMT1	#N/A	#N/A	#N/A	#N/A	#N/A	N-6 adenine-specific DNA methyltransferase 1 (putative)	0.574376	0.0438307	EdgeR-P
79903	NAA60	#N/A	#N/A	#N/A	#N/A	#N/A	N(alpha)-acetyltransferase 60, NatF catalytic subunit	1.02898	0.00849192	EdgeR-P
259232	NALCN	#N/A	#N/A	#N/A	#N/A	#N/A	sodium leak channel, non-selective	0.775203	0.0255827	EdgeR-P
4673	NAP1L1	#N/A	#N/A	#N/A	#N/A	#N/A	nucleosome assembly protein 1-like 1	0.736795	0.0190011	EdgeR-P
24142	NAT6	#N/A	#N/A	#N/A	#N/A	#N/A	N-acetyltransferase 6 (GCN5-related)	2.49348	4.02977e-05	EdgeR-P
284565	NBPF15	#N/A	#N/A	#N/A	#N/A	#N/A	neuroblastoma breakpoint family, member 15	0.511308	0.0291671	EdgeR-P
83988	NCALD	#N/A	#N/A	#N/A	#N/A	#N/A	neurocalcin delta	0.562244	0.00435341	EdgeR-P
4691	NCL	#N/A	#N/A	#N/A	#N/A	#N/A	nucleolin	0.621341	0.0473668	EdgeR-P
9611	NCOR1	#N/A	#N/A	#N/A	#N/A	#N/A	nuclear receptor corepressor 1	0.947957	0.0429994	EdgeR-P
4705	NDUFA10	#N/A	#N/A	#N/A	#N/A	#N/A	NADH dehydrogenase (ubiquinone) 1 alpha subcomplex, 10, 42kDa	0.793028	0.0272401	EdgeR-P
51103	NDUFAF1	#N/A	#N/A	#N/A	#N/A	#N/A	NADH dehydrogenase (ubiquinone) complex I, assembly factor 1	1.1601	0.00805025	EdgeR-P
4771	NF2	#N/A	#N/A	#N/A	#N/A	#N/A	neurofibromin 2 (merlin)	0.717644	0.0238257	EdgeR-P
4774	NFIA	#N/A	#N/A	#N/A	#N/A	#N/A	nuclear factor I/A	0.893145	0.018116	EdgeR-P
4804	NGFR	#N/A	#N/A	#N/A	#N/A	#N/A	nerve growth factor receptor	0.524431	0.0206756	EdgeR-P
4817	NIT1	#N/A	#N/A	#N/A	#N/A	#N/A	nitrilase 1	0.795516	0.0235494	EdgeR-P
158801	NKAPP1	#N/A	#N/A	#N/A	#N/A	#N/A	NFKB activating protein pseudogene 1	0.527733	0.0387532	EdgeR-P
4824	NKX3-1	#N/A	#N/A	#N/A	#N/A	#N/A	NK3 homeobox 1	0.998825	0.00113714	EdgeR-P
84166	NLRC5	#N/A	#N/A	#N/A	#N/A	#N/A	NLR family, CARD domain containing 5	0.574376	0.0229354	EdgeR-P
91662	NLRP12	#N/A	#N/A	#N/A	#N/A	#N/A	NLR family, pyrin domain containing 12	0.646509	0.0220524	EdgeR-P
51406	NOL7	#N/A	#N/A	#N/A	#N/A	#N/A	nucleolar protein 7, 27kDa	0.659164	0.00869395	EdgeR-P
10577	NPC2	#N/A	#N/A	#N/A	#N/A	#N/A	Niemann-Pick disease, type C2	0.714739	0.037116	EdgeR-P
340371	NRBP2	#N/A	#N/A	#N/A	#N/A	#N/A	nuclear receptor binding protein 2	1.4639	0.000539161	EdgeR-P
9542	NRG2	#N/A	#N/A	#N/A	#N/A	#N/A	neuregulin 2	0.606786	0.00976277	EdgeR-P
50814	NSDHL	#N/A	#N/A	#N/A	#N/A	#N/A	NAD(P) dependent steroid dehydrogenase-like	0.636503	0.0360977	EdgeR-P
83594	NUDT12	#N/A	#N/A	#N/A	#N/A	#N/A	nudix (nucleoside diphosphate linked moiety X)-type motif 12	1.17226	0.00746803	EdgeR-P
11165	NUDT3	#N/A	#N/A	#N/A	#N/A	#N/A	nudix (nucleoside diphosphate linked moiety X)-type motif 3	0.810772	0.0381423	EdgeR-P
57624	NYAP2	NYAP2	#N/A	#N/A	#N/A	#N/A	neuronal tyrosine-phosphorylated phosphoinositide-3-kinase adaptor 2	0.910802	0.0148105	EdgeR-P
8638	OASL	#N/A	#N/A	#N/A	#N/A	#N/A	2'-5'-oligoadenylate synthetase-like	0.533483	0.0411507	EdgeR-P
219869	OR10G8	#N/A	#N/A	#N/A	#N/A	#N/A	olfactory receptor, family 10, subfamily G, member 8	0.656746	0.0142964	EdgeR-P
26539	OR10H1	#N/A	#N/A	#N/A	#N/A	#N/A	olfactory receptor, family 10, subfamily H, member 1	0.769268	0.0117031	EdgeR-P
26532	OR10H3	#N/A	#N/A	#N/A	#N/A	#N/A	olfactory receptor, family 10, subfamily H, member 3	0.546111	0.0475857	EdgeR-P
284433	OR10H5	#N/A	#N/A	#N/A	#N/A	#N/A	olfactory receptor, family 10, subfamily H, member 5	0.769268	0.0117031	EdgeR-P
440153	OR11H12	#N/A	#N/A	#N/A	#N/A	#N/A	olfactory receptor, family 11, subfamily H, member 12	0.514323	0.0154238	EdgeR-P
441295	OR2A9P	#N/A	#N/A	#N/A	#N/A	#N/A	olfactory receptor, family 2, subfamily A, member 9 pseudogene	0.548566	0.0423062	EdgeR-P
26682	OR4F4	#N/A	#N/A	#N/A	#N/A	#N/A	olfactory receptor, family 4, subfamily F, member 4	0.566226	0.00750927	EdgeR-P
390648	OR4F6	#N/A	#N/A	#N/A	#N/A	#N/A	olfactory receptor, family 4, subfamily F, member 6	0.812421	0.00469828	EdgeR-P
441670	OR4M1	#N/A	#N/A	#N/A	#N/A	#N/A	olfactory receptor, family 4, subfamily M, member 1	0.762288	0.0279138	EdgeR-P
390429	OR4N2	#N/A	#N/A	#N/A	#N/A	#N/A	olfactory receptor, family 4, subfamily N, member 2	0.814922	0.0378219	EdgeR-P
401667	OR51A2	#N/A	#N/A	#N/A	#N/A	#N/A	olfactory receptor, family 51, subfamily A, member 2	0.751825	0.000377282	EdgeR-P
120066	OR5P3	#N/A	#N/A	#N/A	#N/A	#N/A	olfactory receptor, family 5, subfamily P, member 3	0.494243	0.038984	EdgeR-P
128366	OR6P1	#N/A	#N/A	#N/A	#N/A	#N/A	olfactory receptor, family 6, subfamily P, member 1	0.777248	0.0207121	EdgeR-P
114876	OSBPL1A	#N/A	#N/A	#N/A	#N/A	#N/A	oxysterol binding protein-like 1A	0.729776	0.00242726	EdgeR-P
347741	OTOP3	#N/A	#N/A	#N/A	#N/A	#N/A	otopetrin 3	0.798557	0.0116499	EdgeR-P
5031	P2RY6	#N/A	#N/A	#N/A	#N/A	#N/A	pyrimidinergic receptor P2Y, G-protein coupled, 6	0.539234	0.0322524	EdgeR-P
728773	PABPC1P2	#N/A	#N/A	#N/A	#N/A	#N/A	poly(A) binding protein, cytoplasmic 1 pseudogene 2	0.740212	0.00884139	EdgeR-P
390928	PAPL	#N/A	#N/A	#N/A	#N/A	#N/A	iron/zinc purple acid phosphatase-like protein	0.610125	0.00175445	EdgeR-P
5069	PAPPA	#N/A	#N/A	#N/A	#N/A	#N/A	pregnancy-associated plasma protein A, pappalysin 1	0.824672	0.0222645	EdgeR-P
54039	PCBP3	#N/A	#N/A	#N/A	#N/A	#N/A	poly(rC) binding protein 3	0.498244	0.0405583	EdgeR-P
5101	PCDH9	#N/A	#N/A	#N/A	#N/A	#N/A	protocadherin 9	0.801475	0.0205521	EdgeR-P
56139	PCDHA10	#N/A	#N/A	#N/A	#N/A	#N/A	protocadherin alpha 10	0.583082	0.0382791	EdgeR-P
56140	PCDHA8	#N/A	#N/A	#N/A	#N/A	#N/A	protocadherin alpha 8	0.583082	0.0382791	EdgeR-P
56111	PCDHGA4	#N/A	#N/A	#N/A	#N/A	#N/A	protocadherin gamma subfamily A, 4	0.67525	0.0428621	EdgeR-P
27250	PDCD4	#N/A	#N/A	#N/A	#N/A	#N/A	programmed cell death 4 (neoplastic transformation inhibitor)	1.07867	0.00160984	EdgeR-P
9659	PDE4DIP	#N/A	#N/A	#N/A	#N/A	#N/A	phosphodiesterase 4D interacting protein	1.18221	0.00394029	EdgeR-P
5158	PDE6B	#N/A	#N/A	#N/A	#N/A	#N/A	phosphodiesterase 6B, cGMP-specific, rod, beta	1.01897	0.00178492	EdgeR-P
5165	PDK3	#N/A	#N/A	#N/A	#N/A	#N/A	pyruvate dehydrogenase kinase, isozyme 3	0.54673	0.0416928	EdgeR-P
5196	PF4	#N/A	#N/A	#N/A	#N/A	#N/A	platelet factor 4	0.621965	0.0478795	EdgeR-P
5198	PFAS	#N/A	#N/A	#N/A	#N/A	#N/A	phosphoribosylformylglycinamidine synthase	0.847703	0.0356919	EdgeR-P
27315	PGAP2	#N/A	#N/A	#N/A	#N/A	#N/A	post-GPI attachment to proteins 2	0.68037	0.0181671	EdgeR-P
5241	PGR	#N/A	#N/A	#N/A	#N/A	#N/A	progesterone receptor	0.701299	0.0241168	EdgeR-P
5298	PI4KB	#N/A	#N/A	#N/A	#N/A	#N/A	phosphatidylinositol 4-kinase, catalytic, beta	0.721884	0.0440436	EdgeR-P
120379	PIH1D2	#N/A	#N/A	#N/A	#N/A	#N/A	PIH1 domain containing 2	0.810695	0.0123489	EdgeR-P
9271	PIWIL1	#N/A	#N/A	#N/A	#N/A	#N/A	piwi-like RNA-mediated gene silencing 1	0.642518	0.00712493	EdgeR-P
5316	PKNOX1	#N/A	#N/A	#N/A	#N/A	#N/A	PBX/knotted 1 homeobox 1	0.983479	0.00262433	EdgeR-P
100137049	PLA2G4B	#N/A	#N/A	#N/A	#N/A	#N/A	phospholipase A2, group IVB (cytosolic)	0.836035	0.0164493	EdgeR-P
25894	PLEKHG4	#N/A	#N/A	#N/A	#N/A	#N/A	pleckstrin homology domain containing, family G (with RhoGef domain) member 4	0.68169	0.0343955	EdgeR-P
56655	POLE4	#N/A	#N/A	#N/A	#N/A	#N/A	polymerase (DNA-directed), epsilon 4, accessory subunit	0.857752	0.033504	EdgeR-P
84265	POLR3GL	#N/A	#N/A	#N/A	#N/A	#N/A	polymerase (RNA) III (DNA directed) polypeptide G (32kD)-like	0.619671	0.0133985	EdgeR-P
5452	POU2F2	#N/A	#N/A	#N/A	#N/A	#N/A	POU class 2 homeobox 2	0.758169	0.0168895	EdgeR-P
55607	PPP1R9A	#N/A	#N/A	#N/A	#N/A	#N/A	protein phosphatase 1, regulatory subunit 9A	0.721595	0.0448378	EdgeR-P
343070	PRAMEF9	#N/A	#N/A	#N/A	#N/A	#N/A	PRAME family member 9	0.648565	0.0202494	EdgeR-P
9581	PREPL	#N/A	#N/A	#N/A	#N/A	#N/A	prolyl endopeptidase-like	0.694261	0.00418003	EdgeR-P
5583	PRKCH	#N/A	#N/A	#N/A	#N/A	#N/A	protein kinase C, eta	0.555495	0.0155736	EdgeR-P
5590	PRKCZ	#N/A	#N/A	#N/A	#N/A	#N/A	protein kinase C, zeta	0.546347	0.00936087	EdgeR-P
5592	PRKG1	#N/A	#N/A	#N/A	#N/A	#N/A	protein kinase, cGMP-dependent, type I	0.573739	0.0176269	EdgeR-P
136242	PRSS37	#N/A	#N/A	#N/A	#N/A	#N/A	protease, serine, 37	0.544514	0.0404929	EdgeR-P
84249	PSD2	#N/A	PSD2	#N/A	#N/A	#N/A	pleckstrin and Sec7 domain containing 2	0.606786	0.00976277	EdgeR-P
85481	PSKH2	#N/A	#N/A	#N/A	#N/A	#N/A	protein serine kinase H2	0.702257	0.0381866	EdgeR-P
5686	PSMA5	#N/A	#N/A	#N/A	#N/A	#N/A	proteasome (prosome, macropain) subunit, alpha type, 5	0.863663	0.018956	EdgeR-P
5690	PSMB2	#N/A	#N/A	#N/A	#N/A	#N/A	proteasome (prosome, macropain) subunit, beta type, 2	0.795978	0.0116976	EdgeR-P
5706	PSMC6	#N/A	#N/A	#N/A	#N/A	#N/A	proteasome (prosome, macropain) 26S subunit, ATPase, 6	0.64193	0.0174005	EdgeR-P
26095	PTPN20B	#N/A	#N/A	#N/A	#N/A	#N/A	protein tyrosine phosphatase, non-receptor type 20B	0.667187	0.0234006	EdgeR-P
26191	PTPN22	#N/A	#N/A	#N/A	#N/A	#N/A	protein tyrosine phosphatase, non-receptor type 22 (lymphoid)	0.830962	0.0198593	EdgeR-P
5789	PTPRD	#N/A	#N/A	#N/A	#N/A	#N/A	protein tyrosine phosphatase, receptor type, D	0.693401	0.00267662	EdgeR-P
5791	PTPRE	#N/A	#N/A	#N/A	#N/A	#N/A	protein tyrosine phosphatase, receptor type, E	0.82728	0.00624232	EdgeR-P
5805	PTS	#N/A	#N/A	#N/A	#N/A	#N/A	6-pyruvoyltetrahydropterin synthase	0.734585	0.0276592	EdgeR-P
170394	PWWP2B	#N/A	#N/A	#N/A	#N/A	#N/A	PWWP domain containing 2B	0.920655	0.0311203	EdgeR-P
81890	QTRT1	QTRT1	#N/A	#N/A	#N/A	#N/A	queuine tRNA-ribosyltransferase 1	0.556709	0.0234072	EdgeR-P
5884	RAD17	#N/A	#N/A	#N/A	#N/A	#N/A	RAD17 homolog (S. pombe)	0.559613	0.0306305	EdgeR-P
5896	RAG1	#N/A	#N/A	#N/A	#N/A	#N/A	recombination activating gene 1	0.62286	0.0239082	EdgeR-P
26064	RAI14	#N/A	#N/A	#N/A	#N/A	#N/A	retinoic acid induced 14	0.628417	0.04009	EdgeR-P
10742	RAI2	#N/A	#N/A	#N/A	#N/A	#N/A	retinoic acid induced 2	0.726427	0.0477056	EdgeR-P
83758	RBP5	#N/A	#N/A	#N/A	#N/A	#N/A	retinol binding protein 5, cellular	0.619862	0.0458843	EdgeR-P
91433	RCCD1	#N/A	#N/A	#N/A	#N/A	#N/A	RCC1 domain containing 1	0.837863	0.0499179	EdgeR-P
51308	REEP2	REEP2	#N/A	#N/A	#N/A	#N/A	receptor accessory protein 2	0.564546	0.0445064	EdgeR-P
6002	RGS12	RGS12	#N/A	#N/A	#N/A	#N/A	regulator of G-protein signaling 12	0.706541	0.0261399	EdgeR-P
9699	RIMS2	RIMS2	#N/A	#N/A	#N/A	#N/A	regulating synaptic membrane exocytosis 2	0.562244	0.00435341	EdgeR-P
84153	RNASEH2C	#N/A	#N/A	#N/A	#N/A	#N/A	ribonuclease H2, subunit C	0.696708	0.0371136	EdgeR-P
255488	RNF144B	#N/A	#N/A	#N/A	#N/A	#N/A	ring finger protein 144B	0.683927	0.0137601	EdgeR-P
127544	RNF19B	#N/A	#N/A	#N/A	#N/A	#N/A	ring finger protein 19B	0.865544	0.00738632	EdgeR-P
116936	RNU86	#N/A	#N/A	#N/A	#N/A	#N/A	RNA, U86 small nucleolar	1.5339	0.000287516	EdgeR-P
6095	RORA	#N/A	#N/A	#N/A	#N/A	#N/A	RAR-related orphan receptor A	1.17925	0.0272872	EdgeR-P
4736	RPL10A	#N/A	#N/A	#N/A	#N/A	#N/A	ribosomal protein L10a	0.714403	0.0202566	EdgeR-P
6152	RPL24	#N/A	#N/A	#N/A	#N/A	#N/A	ribosomal protein L24	0.648066	0.0397063	EdgeR-P
10557	RPP38	#N/A	#N/A	#N/A	#N/A	#N/A	ribonuclease P/MRP 38kDa subunit	0.94314	0.0444201	EdgeR-P
6195	RPS6KA1	#N/A	#N/A	#N/A	#N/A	#N/A	ribosomal protein S6 kinase, 90kDa, polypeptide 1	0.639664	0.0269565	EdgeR-P
6256	RXRA	#N/A	#N/A	#N/A	#N/A	#N/A	retinoid X receptor, alpha	0.683449	0.0243584	EdgeR-P
338324	S100A7A	#N/A	#N/A	#N/A	#N/A	#N/A	S100 calcium binding protein A7A	0.870099	0.00808494	EdgeR-P
9294	S1PR2	#N/A	#N/A	#N/A	#N/A	#N/A	sphingosine-1-phosphate receptor 2	1.09015	0.00193542	EdgeR-P
219285	SAMD9L	#N/A	#N/A	#N/A	#N/A	#N/A	sterile alpha motif domain containing 9-like	0.501008	0.0453869	EdgeR-P
64092	SAMSN1	#N/A	#N/A	#N/A	SAMSN1	#N/A	SAM domain, SH3 domain and nuclear localization signals 1	0.609107	0.0491019	EdgeR-P
401251	SAPCD1	#N/A	#N/A	#N/A	#N/A	#N/A	suppressor APC domain containing 1	0.924758	0.00298139	EdgeR-P
677778	SCARNA15	#N/A	#N/A	#N/A	#N/A	#N/A	small Cajal body-specific RNA 15	0.881759	0.0389307	EdgeR-P
677770	SCARNA22	#N/A	#N/A	#N/A	#N/A	#N/A	small Cajal body-specific RNA 22	0.6249	0.044041	EdgeR-P
9919	SEC16A	#N/A	#N/A	#N/A	#N/A	#N/A	SEC16 homolog A (S. cerevisiae)	0.659858	0.0316848	EdgeR-P
10483	SEC23B	#N/A	#N/A	#N/A	#N/A	#N/A	Sec23 homolog B (S. cerevisiae)	1.00373	0.00577369	EdgeR-P
79048	SECISBP2	#N/A	#N/A	#N/A	#N/A	#N/A	SECIS binding protein 2	0.75646	0.0131269	EdgeR-P
8991	SELENBP1	#N/A	#N/A	#N/A	#N/A	#N/A	selenium binding protein 1	0.721884	0.0440436	EdgeR-P
6403	SELP	#N/A	#N/A	#N/A	#N/A	#N/A	selectin P (granule membrane protein 140kDa, antigen CD62)	0.643309	0.0163061	EdgeR-P
65260	SELRC1	#N/A	#N/A	#N/A	#N/A	#N/A	Sel1 repeat containing 1	1.18229	0.00663869	EdgeR-P
5273	SERPINB10	#N/A	#N/A	#N/A	#N/A	#N/A	serpin peptidase inhibitor, clade B (ovalbumin), member 10	0.74217	0.0374168	EdgeR-P
5055	SERPINB2	#N/A	#N/A	#N/A	#N/A	#N/A	serpin peptidase inhibitor, clade B (ovalbumin), member 2	0.557739	0.0356094	EdgeR-P
22999	RIMS1	RIMS1	#N/A	#N/A	#N/A	#N/A	regulating synaptic membrane exocytosis 1	0.750646	0.0161836	EdgeR-P
54093	SETD4	#N/A	#N/A	#N/A	#N/A	#N/A	SET domain containing 4	0.796636	0.0157748	EdgeR-P
8175	SF3A2	#N/A	#N/A	#N/A	#N/A	#N/A	splicing factor 3a, subunit 2, 66kDa	0.516003	0.0212989	EdgeR-P
285590	SH3PXD2B	#N/A	#N/A	#N/A	#N/A	#N/A	SH3 and PX domains 2B	0.628694	0.031334	EdgeR-P
729993	SHISA9	SHISA9	#N/A	#N/A	#N/A	#N/A	shisa family member 9	0.628694	0.0262531	EdgeR-P
946	SIGLEC6	#N/A	#N/A	#N/A	#N/A	#N/A	sialic acid binding Ig-like lectin 6	1.18134	0.00921904	EdgeR-P
6494	SIPA1	#N/A	#N/A	#N/A	#N/A	#N/A	signal-induced proliferation-associated 1	0.564877	0.0202253	EdgeR-P
390598	SKOR1	#N/A	#N/A	#N/A	#N/A	#N/A	SKI family transcriptional corepressor 1	0.956874	0.048134	EdgeR-P
89886	SLAMF9	#N/A	#N/A	#N/A	#N/A	#N/A	SLAM family member 9	0.753238	0.0386549	EdgeR-P
6554	SLC10A1	#N/A	#N/A	#N/A	#N/A	#N/A	solute carrier family 10 (sodium/bile acid cotransporter), member 1	0.546656	0.0499887	EdgeR-P
10050	SLC17A4	#N/A	#N/A	#N/A	#N/A	#N/A	solute carrier family 17, member 4	0.63565	0.0121684	EdgeR-P
6581	SLC22A3	#N/A	#N/A	#N/A	#N/A	#N/A	solute carrier family 22 (organic cation transporter), member 3	1.61397	0.000323433	EdgeR-P
284427	SLC25A41	#N/A	#N/A	#N/A	#N/A	#N/A	solute carrier family 25, member 41	0.642888	0.0169412	EdgeR-P
54020	SLC37A1	#N/A	#N/A	#N/A	#N/A	#N/A	solute carrier family 37 (glucose-6-phosphate transporter), member 1	0.59969	0.0490351	EdgeR-P
64116	SLC39A8	#N/A	#N/A	#N/A	#N/A	SLC39A8	solute carrier family 39 (zinc transporter), member 8	0.632832	0.0211801	EdgeR-P
55652	SLC48A1	#N/A	#N/A	#N/A	#N/A	#N/A	solute carrier family 48 (heme transporter), member 1	0.696861	0.00642611	EdgeR-P
157724	SLC7A13	#N/A	#N/A	#N/A	#N/A	#N/A	solute carrier family 7 (anionic amino acid transporter), member 13	0.702257	0.0381866	EdgeR-P
6543	SLC8A2	#N/A	#N/A	#N/A	#N/A	#N/A	solute carrier family 8 (sodium/calcium exchanger), member 2	0.679349	0.00780121	EdgeR-P
133482	SLCO6A1	#N/A	#N/A	#N/A	#N/A	#N/A	solute carrier organic anion transporter family, member 6A1	0.555081	0.0217367	EdgeR-P
139065	SLITRK4	SLITRK4	#N/A	#N/A	#N/A	#N/A	SLIT and NTRK-like family, member 4	0.831341	0.00213339	EdgeR-P
57228	SMAGP	#N/A	#N/A	#N/A	#N/A	#N/A	small cell adhesion glycoprotein	0.599675	0.0147779	EdgeR-P
85027	SMIM3	#N/A	#N/A	#N/A	#N/A	#N/A	small integral membrane protein 3	1.01635	0.00300715	EdgeR-P
100169959	SNAR-A13	#N/A	#N/A	#N/A	#N/A	#N/A	small ILF3/NF90-associated RNA A13	0.766637	0.00110444	EdgeR-P
100170220	SNAR-E	#N/A	#N/A	#N/A	#N/A	#N/A	small ILF3/NF90-associated RNA E	0.595241	0.013798	EdgeR-P
619499	SNORA27	#N/A	#N/A	#N/A	#N/A	#N/A	small nucleolar RNA, H/ACA box 27	0.824751	0.03274	EdgeR-P
677816	SNORA35	#N/A	#N/A	#N/A	#N/A	#N/A	small nucleolar RNA, H/ACA box 35	0.968451	0.00917046	EdgeR-P
619563	SNORA7A	#N/A	#N/A	#N/A	#N/A	#N/A	small nucleolar RNA, H/ACA box 7A	0.734856	0.042762	EdgeR-P
100033419	SNORD116-7	#N/A	#N/A	#N/A	#N/A	#N/A	small nucleolar RNA, C/D box 116-7	0.731359	0.0372344	EdgeR-P
26819	SNORD32A	#N/A	#N/A	#N/A	#N/A	#N/A	small nucleolar RNA, C/D box 32A	0.810582	0.00035995	EdgeR-P
692203	SNORD88B	#N/A	#N/A	#N/A	#N/A	#N/A	small nucleolar RNA, C/D box 88B	1.01291	0.0336004	EdgeR-P
6637	SNRPG	#N/A	#N/A	#N/A	#N/A	#N/A	small nuclear ribonucleoprotein polypeptide G	0.565945	0.00629714	EdgeR-P
54221	SNTG2	#N/A	#N/A	#N/A	#N/A	#N/A	syntrophin, gamma 2	0.999381	0.0025827	EdgeR-P
6647	SOD1	#N/A	#N/A	#N/A	#N/A	#N/A	superoxide dismutase 1, soluble	1.03994	0.0112613	EdgeR-P
6659	SOX4	#N/A	#N/A	#N/A	#N/A	#N/A	SRY (sex determining region Y)-box 4	0.55723	0.0450261	EdgeR-P
3431	SP110	#N/A	#N/A	#N/A	#N/A	#N/A	SP110 nuclear body protein	1.23239	0.0107934	EdgeR-P
5271	SERPINB8	#N/A	#N/A	#N/A	#N/A	#N/A	serpin peptidase inhibitor, clade B (ovalbumin), member 8	-0.550204	0.0379224	EdgeR-P
26206	SPAG8	#N/A	#N/A	#N/A	#N/A	#N/A	sperm associated antigen 8	0.771406	0.0161787	EdgeR-P
51324	SPG21	#N/A	#N/A	#N/A	#N/A	#N/A	spastic paraplegia 21 (autosomal recessive, Mast syndrome)	0.656545	0.0166666	EdgeR-P
6687	SPG7	#N/A	#N/A	#N/A	#N/A	#N/A	spastic paraplegia 7 (pure and complicated autosomal recessive)	0.832742	0.0075542	EdgeR-P
6692	SPINT1	#N/A	#N/A	#N/A	#N/A	#N/A	serine peptidase inhibitor, Kunitz type 1	0.755764	0.0117096	EdgeR-P
8405	SPOP	#N/A	#N/A	#N/A	#N/A	#N/A	speckle-type POZ protein	0.524431	0.0206756	EdgeR-P
6699	SPRR1B	#N/A	#N/A	#N/A	#N/A	#N/A	small proline-rich protein 1B	0.511393	0.0169412	EdgeR-P
84727	SPSB2	#N/A	#N/A	#N/A	#N/A	#N/A	splA/ryanodine receptor domain and SOCS box containing 2	0.909459	0.0430396	EdgeR-P
6427	SRSF2	#N/A	#N/A	#N/A	#N/A	#N/A	serine/arginine-rich splicing factor 2	1.51103	0.00467651	EdgeR-P
8636	SSNA1	#N/A	#N/A	#N/A	#N/A	#N/A	Sjogren syndrome nuclear autoantigen 1	0.525386	0.00316137	EdgeR-P
548313	SSX4B	#N/A	#N/A	#N/A	#N/A	#N/A	synovial sarcoma, X breakpoint 4B	0.678027	0.0131496	EdgeR-P
6786	STIM1	#N/A	#N/A	#N/A	#N/A	#N/A	stromal interaction molecule 1	0.905674	0.024489	EdgeR-P
27347	STK39	#N/A	#N/A	#N/A	#N/A	#N/A	serine threonine kinase 39	0.792894	0.0202751	EdgeR-P
2040	STOM	#N/A	#N/A	#N/A	#N/A	#N/A	stomatin	1.19391	0.00721043	EdgeR-P
286749	STON1-GTF2A1L	#N/A	#N/A	#N/A	#N/A	#N/A	STON1-GTF2A1L readthrough	0.495696	0.047003	EdgeR-P
55437	STRADB	#N/A	#N/A	#N/A	#N/A	#N/A	STE20-related kinase adaptor beta	0.636054	0.0243912	EdgeR-P
6813	STXBP2	#N/A	#N/A	#N/A	#N/A	#N/A	syntaxin binding protein 2	0.550612	0.026651	EdgeR-P
6815	STYX	#N/A	#N/A	#N/A	#N/A	#N/A	serine/threonine/tyrosine interacting protein	0.674776	0.0471119	EdgeR-P
6799	SULT1A2	#N/A	#N/A	#N/A	#N/A	#N/A	sulfotransferase family, cytosolic, 1A, phenol-preferring, member 2	0.729258	0.0377102	EdgeR-P
6829	SUPT5H	#N/A	#N/A	#N/A	#N/A	#N/A	suppressor of Ty 5 homolog (S. cerevisiae)	1.06694	0.0377524	EdgeR-P
6836	SURF4	#N/A	#N/A	#N/A	#N/A	#N/A	surfeit 4	1.15399	0.0468343	EdgeR-P
342898	SYCN	#N/A	#N/A	#N/A	#N/A	#N/A	syncollin	0.711788	0.0293725	EdgeR-P
6847	SYCP1	#N/A	#N/A	#N/A	#N/A	#N/A	synaptonemal complex protein 1	0.690179	0.0104884	EdgeR-P
91683	SYT12	SYT12	#N/A	#N/A	#N/A	#N/A	synaptotagmin XII	0.645848	0.0175303	EdgeR-P
255928	SYT14	#N/A	#N/A	#N/A	#N/A	#N/A	synaptotagmin XIV	0.837892	0.00970776	EdgeR-P
6915	TBXA2R	#N/A	#N/A	#N/A	#N/A	#N/A	thromboxane A2 receptor	0.788995	0.00321227	EdgeR-P
51368	TEX264	#N/A	#N/A	#N/A	#N/A	#N/A	testis expressed 264	0.856568	0.00033223	EdgeR-P
93081	TEX30	#N/A	#N/A	#N/A	#N/A	#N/A	testis expressed 30	0.760172	0.0206878	EdgeR-P
7046	TGFBR1	#N/A	#N/A	#N/A	#N/A	#N/A	transforming growth factor, beta receptor 1	0.513111	0.0161177	EdgeR-P
7067	THRA	#N/A	#N/A	#N/A	#N/A	#N/A	thyroid hormone receptor, alpha	0.625471	0.0176269	EdgeR-P
51300	TIMMDC1	#N/A	#N/A	#N/A	#N/A	#N/A	translocase of inner mitochondrial membrane domain containing 1	0.701451	0.0465809	EdgeR-P
7092	TLL1	#N/A	#N/A	#N/A	#N/A	#N/A	tolloid-like 1	0.579343	0.0429295	EdgeR-P
283953	TMEM114	#N/A	#N/A	#N/A	#N/A	#N/A	transmembrane protein 114	0.969935	0.0111837	EdgeR-P
130733	TMEM178A	#N/A	#N/A	#N/A	#N/A	#N/A	transmembrane protein 178A	0.716275	0.0374889	EdgeR-P
8269	TMEM187	#N/A	#N/A	#N/A	#N/A	#N/A	transmembrane protein 187	0.555744	0.0294014	EdgeR-P
130612	TMEM198	#N/A	#N/A	#N/A	#N/A	#N/A	transmembrane protein 198	0.990854	0.0018932	EdgeR-P
653567	TMEM236	#N/A	#N/A	#N/A	#N/A	#N/A	transmembrane protein 236	0.669066	0.0395809	EdgeR-P
55254	TMEM39A	#N/A	#N/A	#N/A	#N/A	#N/A	transmembrane protein 39A	0.701451	0.0465809	EdgeR-P
NaN	TMEM48	#N/A	#N/A	#N/A	#N/A	#N/A	----	0.856533	0.0197383	EdgeR-P
51075	TMX2	#N/A	#N/A	#N/A	#N/A	#N/A	thioredoxin-related transmembrane protein 2	1.03994	0.013123	EdgeR-P
10318	TNIP1	#N/A	#N/A	#N/A	#N/A	#N/A	TNFAIP3 interacting protein 1	0.625182	0.046909	EdgeR-P
222699	TOB2P1	#N/A	#N/A	#N/A	#N/A	#N/A	transducer of ERBB2, 2 pseudogene 1	0.759374	0.0247168	EdgeR-P
7153	TOP2A	#N/A	#N/A	#N/A	#N/A	#N/A	topoisomerase (DNA) II alpha 170kDa	0.678442	0.0329058	EdgeR-P
7158	TP53BP1	#N/A	#N/A	#N/A	#N/A	#N/A	tumor protein p53 binding protein 1	0.990052	0.0175782	EdgeR-P
121278	TPH2	#N/A	#N/A	#N/A	#N/A	#N/A	tryptophan hydroxylase 2	0.599675	0.0349799	EdgeR-P
10131	TRAP1	#N/A	#N/A	#N/A	#N/A	#N/A	TNF receptor-associated protein 1	1.02392	0.0216452	EdgeR-P
4591	TRIM37	TRIM37	#N/A	#N/A	#N/A	#N/A	tripartite motif containing 37	0.643944	0.0463717	EdgeR-P
80263	TRIM45	#N/A	#N/A	#N/A	#N/A	#N/A	tripartite motif containing 45	0.943889	0.00606999	EdgeR-P
10044	SH2D3C	#N/A	#N/A	#N/A	#N/A	#N/A	SH2 domain containing 3C	0.721884	0.00425552	EdgeR-P
51095	TRNT1	#N/A	#N/A	#N/A	#N/A	#N/A	tRNA nucleotidyl transferase, CCA-adding, 1	0.710771	0.0221699	EdgeR-P
10024	TROAP	#N/A	#N/A	#N/A	#N/A	#N/A	trophinin associated protein	0.74555	0.021579	EdgeR-P
7222	TRPC3	#N/A	#N/A	#N/A	#N/A	#N/A	transient receptor potential cation channel, subfamily C, member 3	0.795017	0.0499235	EdgeR-P
142940	TRUB1	#N/A	#N/A	#N/A	#N/A	#N/A	TruB pseudouridine (psi) synthase family member 1	0.788728	0.0269355	EdgeR-P
85480	TSLP	#N/A	#N/A	#N/A	#N/A	#N/A	thymic stromal lymphopoietin	0.527563	0.0225783	EdgeR-P
125488	TTC39C	#N/A	#N/A	#N/A	#N/A	#N/A	tetratricopeptide repeat domain 39C	0.704669	0.00374418	EdgeR-P
337867	UBAC2	#N/A	#N/A	#N/A	#N/A	#N/A	UBA domain containing 2	0.87624	0.0473085	EdgeR-P
7323	UBE2D3	#N/A	#N/A	#N/A	#N/A	#N/A	ubiquitin-conjugating enzyme E2D 3	0.558106	0.0336396	EdgeR-P
7334	UBE2N	#N/A	#N/A	#N/A	#N/A	#N/A	ubiquitin-conjugating enzyme E2N	0.524857	0.0166644	EdgeR-P
80700	UBXN6	#N/A	#N/A	#N/A	#N/A	#N/A	UBX domain protein 6	0.817754	0.0395895	EdgeR-P
7367	UGT2B17	#N/A	#N/A	#N/A	#N/A	#N/A	UDP glucuronosyltransferase 2 family, polypeptide B17	0.90038	0.00468254	EdgeR-P
65110	UPF3A	#N/A	#N/A	#N/A	#N/A	#N/A	UPF3 regulator of nonsense transcripts homolog A (yeast)	0.802453	0.0419626	EdgeR-P
29761	USP25	#N/A	#N/A	#N/A	#N/A	#N/A	ubiquitin specific peptidase 25	0.609107	0.0491019	EdgeR-P
57654	UVSSA	#N/A	#N/A	#N/A	#N/A	#N/A	UV-stimulated scaffold protein A	0.631433	0.0364815	EdgeR-P
7421	VDR	#N/A	#N/A	#N/A	#N/A	#N/A	vitamin D (1,25- dihydroxyvitamin D3) receptor	0.702398	0.00532538	EdgeR-P
57617	VPS18	#N/A	#N/A	#N/A	#N/A	#N/A	vacuolar protein sorting 18 homolog (S. cerevisiae)	1.65279	1.51287e-05	EdgeR-P
9559	VPS26A	#N/A	#N/A	#N/A	#N/A	#N/A	vacuolar protein sorting 26 homolog A (S. pombe)	0.575846	0.0409619	EdgeR-P
738	VPS51	#N/A	#N/A	#N/A	#N/A	#N/A	vacuolar protein sorting 51 homolog (S. cerevisiae)	0.684651	0.00533855	EdgeR-P
55237	VRTN	#N/A	#N/A	#N/A	#N/A	#N/A	vertebrae development associated	0.714739	0.037116	EdgeR-P
7476	WNT7A	#N/A	#N/A	#N/A	#N/A	#N/A	wingless-type MMTV integration site family, member 7A	0.7928	0.0249186	EdgeR-P
7485	WRB	#N/A	#N/A	#N/A	#N/A	#N/A	tryptophan rich basic protein	0.724597	0.00641037	EdgeR-P
7494	XBP1	#N/A	#N/A	#N/A	#N/A	#N/A	X-box binding protein 1	1.75875	0.00266951	EdgeR-P
286046	XKR6	XKR6	#N/A	#N/A	#N/A	#N/A	XK, Kell blood group complex subunit-related family, member 6	0.895778	0.00120512	EdgeR-P
23211	ZC3H4	#N/A	#N/A	#N/A	#N/A	#N/A	zinc finger CCCH-type containing 4	0.655322	0.00907326	EdgeR-P
55063	ZCWPW1	#N/A	#N/A	#N/A	#N/A	#N/A	zinc finger, CW type with PWWP domain 1	0.892975	0.0128853	EdgeR-P
10771	ZMYND11	#N/A	#N/A	#N/A	#N/A	#N/A	zinc finger, MYND-type containing 11	0.804481	0.0384529	EdgeR-P
9422	ZNF264	#N/A	#N/A	#N/A	#N/A	#N/A	zinc finger protein 264	0.827256	0.000869016	EdgeR-P
55422	ZNF331	#N/A	#N/A	#N/A	#N/A	#N/A	zinc finger protein 331	0.504534	0.0378257	EdgeR-P
79088	ZNF426	#N/A	#N/A	#N/A	#N/A	#N/A	zinc finger protein 426	0.771317	0.0141806	EdgeR-P
80818	ZNF436	#N/A	#N/A	#N/A	#N/A	#N/A	zinc finger protein 436	1.13141	0.00106691	EdgeR-P
116115	ZNF526	#N/A	#N/A	#N/A	#N/A	#N/A	zinc finger protein 526	0.758169	0.0168895	EdgeR-P
285268	ZNF621	#N/A	#N/A	#N/A	#N/A	#N/A	zinc finger protein 621	0.890154	0.0490945	EdgeR-P
163223	ZNF676	#N/A	#N/A	#N/A	#N/A	#N/A	zinc finger protein 676	0.608897	0.0333269	EdgeR-P
342926	ZNF677	#N/A	#N/A	#N/A	#N/A	#N/A	zinc finger protein 677	0.632367	0.00594247	EdgeR-P
55657	ZNF692	#N/A	#N/A	#N/A	#N/A	#N/A	zinc finger protein 692	0.821093	0.0303298	EdgeR-P
388561	ZNF761	#N/A	#N/A	#N/A	#N/A	#N/A	zinc finger protein 761	0.647919	0.0415347	EdgeR-P
197320	ZNF778	#N/A	#N/A	#N/A	#N/A	#N/A	zinc finger protein 778	0.836233	0.00889001	EdgeR-P
388536	ZNF790	#N/A	#N/A	#N/A	#N/A	#N/A	zinc finger protein 790	0.869719	0.00515993	EdgeR-P
54753	ZNF853	#N/A	#N/A	#N/A	#N/A	#N/A	zinc finger protein 853	0.804482	0.00923241	EdgeR-P
84890	ADO	#N/A	#N/A	#N/A	#N/A	#N/A	2-aminoethanethiol (cysteamine) dioxygenase	-0.551166	0.0320463	EdgeR-P
2104	ESRRG	#N/A	#N/A	#N/A	#N/A	#N/A	estrogen-related receptor gamma	-0.551175	0.0368112	EdgeR-P
79818	ZNF552	#N/A	#N/A	#N/A	#N/A	#N/A	zinc finger protein 552	-0.551197	0.0430567	EdgeR-P
5516	PPP2CB	#N/A	#N/A	#N/A	#N/A	#N/A	protein phosphatase 2, catalytic subunit, beta isozyme	-0.552166	0.0395033	EdgeR-P
7993	UBXN8	#N/A	#N/A	#N/A	#N/A	#N/A	UBX domain protein 8	-0.552166	0.0395033	EdgeR-P
143425	SYT9	#N/A	#N/A	#N/A	#N/A	#N/A	synaptotagmin IX	-0.55268	0.0433134	EdgeR-P
11250	GPR45	#N/A	#N/A	#N/A	#N/A	#N/A	G protein-coupled receptor 45	-0.553506	0.0466282	EdgeR-P
60492	CCDC90B	#N/A	#N/A	#N/A	#N/A	#N/A	coiled-coil domain containing 90B	-0.553506	0.036105	EdgeR-P
57582	KCNT1	KCNT1	#N/A	#N/A	#N/A	#N/A	potassium channel, subfamily T, member 1	-0.554236	0.0360398	EdgeR-P
2618	GART	#N/A	#N/A	#N/A	#N/A	#N/A	phosphoribosylglycinamide formyltransferase, phosphoribosylglycinamide synthetase, phosphoribosylaminoimidazole synthetase	-0.554807	0.0307445	EdgeR-P
91179	SCARF2	#N/A	#N/A	#N/A	#N/A	#N/A	scavenger receptor class F, member 2	-0.555332	0.0408372	EdgeR-P
100505658	LOC100505658	#N/A	#N/A	#N/A	#N/A	#N/A	uncharacterized LOC100505658	-0.555332	0.0202652	EdgeR-P
6344	SCTR	#N/A	#N/A	#N/A	#N/A	#N/A	secretin receptor	-0.556309	0.0238416	EdgeR-P
64282	PAPD5	#N/A	#N/A	#N/A	#N/A	#N/A	PAP associated domain containing 5	-0.556766	0.0183655	EdgeR-P
23090	ZNF423	#N/A	ZNF423	#N/A	#N/A	#N/A	zinc finger protein 423	-0.556766	0.0183655	EdgeR-P
NaN	LOC285033	#N/A	#N/A	#N/A	#N/A	#N/A	----	-0.55731	0.0227335	EdgeR-P
140803	TRPM6	#N/A	#N/A	#N/A	#N/A	#N/A	transient receptor potential cation channel, subfamily M, member 6	-0.557447	0.0409157	EdgeR-P
4880	NPPC	#N/A	#N/A	#N/A	#N/A	#N/A	natriuretic peptide C	-0.557647	0.0250503	EdgeR-P
5732	PTGER2	#N/A	#N/A	#N/A	#N/A	#N/A	prostaglandin E receptor 2 (subtype EP2), 53kDa	-0.558409	0.0228505	EdgeR-P
26013	L3MBTL1	#N/A	#N/A	#N/A	#N/A	#N/A	l(3)mbt-like 1 (Drosophila)	-0.558409	0.0254403	EdgeR-P
169270	ZNF596	#N/A	#N/A	#N/A	#N/A	#N/A	zinc finger protein 596	-0.559663	0.00967921	EdgeR-P
58497	PRUNE	#N/A	#N/A	#N/A	#N/A	#N/A	prune exopolyphosphatase	-0.559713	0.0305	EdgeR-P
54437	SEMA5B	SEMA5B	#N/A	#N/A	#N/A	#N/A	sema domain, seven thrombospondin repeats (type 1 and type 1-like), transmembrane domain (TM) and short cytoplasmic domain, (semaphorin) 5B	-0.559753	0.023183	EdgeR-P
11082	ESM1	#N/A	#N/A	#N/A	#N/A	#N/A	endothelial cell-specific molecule 1	-0.560185	0.00664498	EdgeR-P
9045	RPL14	#N/A	#N/A	#N/A	#N/A	#N/A	ribosomal protein L14	-0.560651	0.0114701	EdgeR-P
30813	VSX1	#N/A	#N/A	#N/A	#N/A	#N/A	visual system homeobox 1	-0.56098	0.0129753	EdgeR-P
93974	ATPIF1	#N/A	#N/A	#N/A	#N/A	#N/A	ATPase inhibitory factor 1	-0.561228	0.0376275	EdgeR-P
29946	SERTAD3	#N/A	#N/A	SERTAD3	#N/A	#N/A	SERTA domain containing 3	-0.561577	0.0382613	EdgeR-P
55279	ZNF654	#N/A	#N/A	#N/A	#N/A	#N/A	zinc finger protein 654	-0.561802	0.0381721	EdgeR-P
169841	ZNF169	#N/A	#N/A	#N/A	#N/A	#N/A	zinc finger protein 169	-0.562727	0.0182265	EdgeR-P
9048	ARTN	#N/A	#N/A	#N/A	#N/A	#N/A	artemin	-0.562727	0.0406939	EdgeR-P
10714	POLD3	#N/A	#N/A	#N/A	#N/A	#N/A	polymerase (DNA-directed), delta 3, accessory subunit	-0.562772	0.031146	EdgeR-P
8643	PTCH2	#N/A	#N/A	#N/A	#N/A	#N/A	patched 2	-0.563982	0.0132237	EdgeR-P
79974	CPED1	#N/A	#N/A	#N/A	#N/A	#N/A	cadherin-like and PC-esterase domain containing 1	-0.564995	0.0232699	EdgeR-P
84449	ZNF333	#N/A	#N/A	#N/A	#N/A	#N/A	zinc finger protein 333	-0.565679	0.0435591	EdgeR-P
11014	KDELR2	#N/A	#N/A	#N/A	#N/A	#N/A	KDEL (Lys-Asp-Glu-Leu) endoplasmic reticulum protein retention receptor 2	-0.565687	0.0168476	EdgeR-P
23294	ANKS1A	#N/A	#N/A	#N/A	#N/A	#N/A	ankyrin repeat and sterile alpha motif domain containing 1A	-0.566833	0.0100015	EdgeR-P
51022	GLRX2	#N/A	#N/A	#N/A	#N/A	#N/A	glutaredoxin 2	-0.567587	0.0141611	EdgeR-P
388336	SHISA6	#N/A	#N/A	#N/A	#N/A	#N/A	shisa family member 6	-0.567785	0.0296969	EdgeR-P
85315	PAQR8	#N/A	#N/A	#N/A	#N/A	#N/A	progestin and adipoQ receptor family member VIII	-0.567933	0.040042	EdgeR-P
80217	WDR96	#N/A	#N/A	#N/A	#N/A	#N/A	WD repeat domain 96	-0.569059	0.0310305	EdgeR-P
1446	CSN1S1	#N/A	#N/A	#N/A	#N/A	#N/A	casein alpha s1	-0.570289	0.00403945	EdgeR-P
676	BRDT	#N/A	#N/A	#N/A	#N/A	#N/A	bromodomain, testis-specific	-0.570455	0.0078026	EdgeR-P
84164	ASCC2	#N/A	#N/A	#N/A	#N/A	#N/A	activating signal cointegrator 1 complex subunit 2	-0.570802	0.0262015	EdgeR-P
8563	THOC5	#N/A	#N/A	#N/A	#N/A	#N/A	THO complex 5	-0.570802	0.0262015	EdgeR-P
6634	SNRPD3	#N/A	#N/A	#N/A	#N/A	#N/A	small nuclear ribonucleoprotein D3 polypeptide 18kDa	-0.570957	0.032403	EdgeR-P
222171	PRR15	#N/A	#N/A	#N/A	#N/A	#N/A	proline rich 15	-0.572219	0.0453278	EdgeR-P
54576	UGT1A8	#N/A	#N/A	#N/A	#N/A	#N/A	UDP glucuronosyltransferase 1 family, polypeptide A8	-0.572589	0.0378202	EdgeR-P
54971	BANP	#N/A	#N/A	#N/A	#N/A	#N/A	BTG3 associated nuclear protein	-0.572693	0.0308877	EdgeR-P
392	ARHGAP1	#N/A	#N/A	#N/A	#N/A	#N/A	Rho GTPase activating protein 1	-0.57327	0.0110376	EdgeR-P
NaN	LOC729121	#N/A	#N/A	#N/A	#N/A	#N/A	----	-0.573334	0.0173408	EdgeR-P
100287216	SH3RF3-AS1	#N/A	#N/A	#N/A	#N/A	#N/A	SH3RF3 antisense RNA 1	-0.573334	0.0173408	EdgeR-P
23168	RTF1	#N/A	#N/A	#N/A	#N/A	#N/A	Rtf1, Paf1/RNA polymerase II complex component, homolog (S. cerevisiae)	-0.573655	0.0444943	EdgeR-P
165257	C1QL2	#N/A	#N/A	#N/A	#N/A	#N/A	complement component 1, q subcomponent-like 2	-0.574028	0.0254256	EdgeR-P
57658	CALCOCO1	#N/A	#N/A	#N/A	#N/A	#N/A	calcium binding and coiled-coil domain 1	-0.575686	0.0302737	EdgeR-P
283629	TSSK4	#N/A	#N/A	#N/A	#N/A	#N/A	testis-specific serine kinase 4	-0.575732	0.0213087	EdgeR-P
100422992	MIR3151	#N/A	#N/A	#N/A	#N/A	#N/A	microRNA 3151	-0.575732	0.0351258	EdgeR-P
728640	FAM133CP	#N/A	#N/A	#N/A	#N/A	#N/A	family with sequence similarity 133, member A pseudogene	-0.576158	0.014091	EdgeR-P
374739	TEPP	#N/A	#N/A	#N/A	#N/A	#N/A	testis, prostate and placenta expressed	-0.576204	0.0303867	EdgeR-P
100616170	MIR4739	#N/A	#N/A	#N/A	#N/A	#N/A	microRNA 4739	-0.577377	0.0305884	EdgeR-P
56099	PCDHGB7	#N/A	#N/A	#N/A	#N/A	#N/A	protocadherin gamma subfamily B, 7	-0.57738	0.0159112	EdgeR-P
80212	CCDC92	#N/A	#N/A	#N/A	#N/A	#N/A	coiled-coil domain containing 92	-0.578333	0.0442158	EdgeR-P
158381	ATP8B5P	#N/A	#N/A	#N/A	#N/A	#N/A	ATPase, class I, type 8B, member 5, pseudogene	-0.579005	0.028411	EdgeR-P
100132891	LOC100132891	#N/A	#N/A	#N/A	#N/A	#N/A	uncharacterized LOC100132891	-0.579005	0.0366847	EdgeR-P
377047	PRSS45	#N/A	#N/A	#N/A	#N/A	#N/A	protease, serine, 45	-0.579851	0.0405258	EdgeR-P
29122	PRSS50	#N/A	#N/A	#N/A	#N/A	#N/A	protease, serine, 50	-0.579851	0.0405258	EdgeR-P
6997	TDGF1	#N/A	#N/A	#N/A	#N/A	#N/A	teratocarcinoma-derived growth factor 1	-0.579851	0.0405258	EdgeR-P
84725	PLEKHA8	#N/A	#N/A	#N/A	#N/A	#N/A	pleckstrin homology domain containing, family A (phosphoinositide binding specific) member 8	-0.579851	0.0171102	EdgeR-P
1431	CS	#N/A	#N/A	#N/A	#N/A	#N/A	citrate synthase	-0.580464	0.0117775	EdgeR-P
81671	VMP1	#N/A	#N/A	#N/A	#N/A	#N/A	vacuole membrane protein 1	-0.580691	0.018319	EdgeR-P
527	ATP6V0C	ATP6V0C	#N/A	#N/A	#N/A	#N/A	ATPase, H+ transporting, lysosomal 16kDa, V0 subunit c	-0.58327	0.0359093	EdgeR-P
146225	CMTM2	#N/A	#N/A	#N/A	#N/A	#N/A	CKLF-like MARVEL transmembrane domain containing 2	-0.583811	0.0452563	EdgeR-P
317761	C14orf39	#N/A	#N/A	#N/A	#N/A	#N/A	chromosome 14 open reading frame 39	-0.583811	0.0150556	EdgeR-P
27086	FOXP1	#N/A	#N/A	#N/A	#N/A	#N/A	forkhead box P1	-0.584158	0.0272916	EdgeR-P
1674	DES	#N/A	#N/A	#N/A	#N/A	#N/A	desmin	-0.585411	0.0046812	EdgeR-P
389075	RESP18	#N/A	#N/A	#N/A	#N/A	#N/A	regulated endocrine-specific protein 18	-0.585411	0.0046812	EdgeR-P
284111	SLC13A5	#N/A	SLC13A5	#N/A	#N/A	#N/A	solute carrier family 13 (sodium-dependent citrate transporter), member 5	-0.585411	0.0334623	EdgeR-P
55186	SLC25A36	#N/A	#N/A	#N/A	#N/A	#N/A	solute carrier family 25 (pyrimidine nucleotide carrier ), member 36	-0.585728	0.0230124	EdgeR-P
55250	ELP2	#N/A	#N/A	#N/A	#N/A	#N/A	elongator acetyltransferase complex subunit 2	-0.586705	0.016153	EdgeR-P
55197	RPRD1A	#N/A	#N/A	#N/A	#N/A	#N/A	regulation of nuclear pre-mRNA domain containing 1A	-0.586705	0.016153	EdgeR-P
285941	C7orf71	#N/A	#N/A	#N/A	#N/A	#N/A	chromosome 7 open reading frame 71	-0.586715	0.0397811	EdgeR-P
6795	AURKC	#N/A	#N/A	#N/A	#N/A	#N/A	aurora kinase C	-0.586949	0.0317272	EdgeR-P
28998	MRPL13	#N/A	#N/A	#N/A	#N/A	#N/A	mitochondrial ribosomal protein L13	-0.587803	0.036746	EdgeR-P
196951	FAM227B	#N/A	#N/A	#N/A	#N/A	#N/A	family with sequence similarity 227, member B	-0.589193	0.00676217	EdgeR-P
84706	GPT2	#N/A	#N/A	#N/A	#N/A	#N/A	glutamic pyruvate transaminase (alanine aminotransferase) 2	-0.589323	0.0490512	EdgeR-P
7379	UPK2	#N/A	#N/A	#N/A	#N/A	#N/A	uroplakin 2	-0.589441	0.00742298	EdgeR-P
100616437	MIR1343	#N/A	#N/A	#N/A	#N/A	#N/A	microRNA 1343	-0.590538	0.0466922	EdgeR-P
554313	HIST2H4B	#N/A	#N/A	#N/A	#N/A	#N/A	histone cluster 2, H4b	-0.591972	0.0429881	EdgeR-P
100422861	MIR4306	#N/A	#N/A	#N/A	#N/A	#N/A	microRNA 4306	-0.592054	0.0458445	EdgeR-P
81669	CCNL2	#N/A	#N/A	#N/A	#N/A	#N/A	cyclin L2	-0.592076	0.0360949	EdgeR-P
645961	SPATA31C2	#N/A	#N/A	#N/A	#N/A	#N/A	SPATA31 subfamily C, member 2	-0.592165	0.0473744	EdgeR-P
27044	SND1	#N/A	#N/A	#N/A	#N/A	#N/A	staphylococcal nuclease and tudor domain containing 1	-0.593486	0.0223827	EdgeR-P
100505716	LOC100505716	#N/A	#N/A	#N/A	#N/A	#N/A	uncharacterized LOC100505716	-0.594961	0.0341618	EdgeR-P
347240	KIF24	#N/A	#N/A	#N/A	#N/A	#N/A	kinesin family member 24	-0.59597	0.039493	EdgeR-P
30849	PIK3R4	#N/A	#N/A	#N/A	#N/A	#N/A	phosphoinositide-3-kinase, regulatory subunit 4	-0.59733	0.016126	EdgeR-P
NaN	FONG	#N/A	#N/A	#N/A	#N/A	#N/A	----	-0.598363	0.0430681	EdgeR-P
100286938	VPS13A-AS1	#N/A	#N/A	#N/A	#N/A	#N/A	VPS13A antisense RNA 1	-0.599291	0.047586	EdgeR-P
53904	MYO3A	#N/A	#N/A	#N/A	#N/A	#N/A	myosin IIIA	-0.59931	0.00373413	EdgeR-P
11282	MGAT4B	#N/A	#N/A	#N/A	#N/A	#N/A	mannosyl (alpha-1,3-)-glycoprotein beta-1,4-N-acetylglucosaminyltransferase, isozyme B	-0.600519	0.0319101	EdgeR-P
57716	PRX	#N/A	#N/A	#N/A	#N/A	#N/A	periaxin	-0.600519	0.0324088	EdgeR-P
NaN	FLJ46257	#N/A	#N/A	#N/A	#N/A	#N/A	----	-0.601889	0.0187035	EdgeR-P
5535	PPP3R2	#N/A	#N/A	#N/A	#N/A	#N/A	protein phosphatase 3, regulatory subunit B, beta	-0.60396	0.0441895	EdgeR-P
7773	ZNF230	#N/A	#N/A	#N/A	#N/A	#N/A	zinc finger protein 230	-0.604153	0.0122893	EdgeR-P
283358	B4GALNT3	#N/A	#N/A	#N/A	#N/A	#N/A	beta-1,4-N-acetyl-galactosaminyl transferase 3	-0.605865	0.00780595	EdgeR-P
3275	PRMT2	#N/A	#N/A	#N/A	#N/A	#N/A	protein arginine methyltransferase 2	-0.606003	0.0362136	EdgeR-P
348840	ANKRD18DP	#N/A	#N/A	#N/A	#N/A	#N/A	ankyrin repeat domain 18D, pseudogene	-0.606855	0.010392	EdgeR-P
166793	ZBTB49	#N/A	#N/A	#N/A	#N/A	#N/A	zinc finger and BTB domain containing 49	-0.607618	0.0137784	EdgeR-P
NaN	LOC338651	LOC338651	#N/A	#N/A	#N/A	#N/A	----	-0.60781	0.00848149	EdgeR-P
79039	DDX54	#N/A	#N/A	#N/A	#N/A	#N/A	DEAD (Asp-Glu-Ala-Asp) box polypeptide 54	-0.607886	0.022297	EdgeR-P
23415	KCNH4	#N/A	#N/A	#N/A	#N/A	#N/A	potassium voltage-gated channel, subfamily H (eag-related), member 4	-0.607886	0.0147164	EdgeR-P
5274	SERPINI1	#N/A	#N/A	#N/A	#N/A	#N/A	serpin peptidase inhibitor, clade I (neuroserpin), member 1	-0.608034	0.00463857	EdgeR-P
54556	ING3	#N/A	#N/A	#N/A	#N/A	#N/A	inhibitor of growth family, member 3	-0.609923	0.0461864	EdgeR-P
100126308	MIR541	#N/A	#N/A	#N/A	#N/A	#N/A	microRNA 541	-0.609923	0.021211	EdgeR-P
89795	NAV3	#N/A	#N/A	#N/A	#N/A	#N/A	neuron navigator 3	-0.610458	0.0312301	EdgeR-P
875	CBS	#N/A	#N/A	#N/A	#N/A	#N/A	cystathionine-beta-synthase	-0.611288	0.0269863	EdgeR-P
4731	NDUFV3	#N/A	#N/A	#N/A	#N/A	#N/A	NADH dehydrogenase (ubiquinone) flavoprotein 3, 10kDa	-0.611288	0.0269863	EdgeR-P
57823	SLAMF7	#N/A	#N/A	#N/A	#N/A	#N/A	SLAM family member 7	-0.611759	0.0124636	EdgeR-P
23534	TNPO3	#N/A	#N/A	#N/A	#N/A	#N/A	transportin 3	-0.612188	0.0365778	EdgeR-P
11000	SLC27A3	#N/A	#N/A	#N/A	#N/A	#N/A	solute carrier family 27 (fatty acid transporter), member 3	-0.613557	0.0164943	EdgeR-P
NaN	LOC100128252	#N/A	#N/A	#N/A	#N/A	#N/A	----	-0.613634	0.0187907	EdgeR-P
9141	PDCD5	#N/A	#N/A	#N/A	#N/A	#N/A	programmed cell death 5	-0.613634	0.0499499	EdgeR-P
388531	RGS9BP	#N/A	#N/A	#N/A	#N/A	#N/A	regulator of G protein signaling 9 binding protein	-0.613634	0.0499499	EdgeR-P
100132911	DPH3P1	#N/A	#N/A	#N/A	#N/A	#N/A	diphthamide biosynthesis 3 pseudogene 1	-0.613749	0.00597335	EdgeR-P
22949	PTGR1	#N/A	#N/A	#N/A	#N/A	#N/A	prostaglandin reductase 1	-0.614624	0.0459649	EdgeR-P
168455	CCDC71L	#N/A	#N/A	#N/A	#N/A	#N/A	coiled-coil domain containing 71-like	-0.615777	0.0134527	EdgeR-P
54517	PUS7	#N/A	#N/A	#N/A	#N/A	#N/A	pseudouridylate synthase 7 homolog (S. cerevisiae)	-0.615777	0.0134527	EdgeR-P
7266	DNAJC7	#N/A	#N/A	#N/A	#N/A	#N/A	DnaJ (Hsp40) homolog, subfamily C, member 7	-0.616395	0.0205186	EdgeR-P
255061	TAC4	#N/A	#N/A	#N/A	#N/A	#N/A	tachykinin 4 (hemokinin)	-0.616656	0.0310712	EdgeR-P
57697	FANCM	#N/A	#N/A	#N/A	#N/A	#N/A	Fanconi anemia, complementation group M	-0.618931	0.0266104	EdgeR-P
646	BNC1	#N/A	#N/A	#N/A	#N/A	#N/A	basonuclin 1	-0.620117	0.0162972	EdgeR-P
22925	PLA2R1	#N/A	#N/A	#N/A	#N/A	#N/A	phospholipase A2 receptor 1, 180kDa	-0.620117	0.00976811	EdgeR-P
9681	DEPDC5	#N/A	#N/A	#N/A	#N/A	#N/A	DEP domain containing 5	-0.620186	0.0490124	EdgeR-P
9215	LARGE	#N/A	#N/A	#N/A	#N/A	#N/A	like-glycosyltransferase	-0.620249	0.0356265	EdgeR-P
285220	EPHA6	#N/A	#N/A	#N/A	#N/A	#N/A	EPH receptor A6	-0.620306	0.0419573	EdgeR-P
442903	MIR331	#N/A	#N/A	#N/A	#N/A	#N/A	microRNA 331	-0.620306	0.0164597	EdgeR-P
574413	MIR409	#N/A	#N/A	#N/A	#N/A	#N/A	microRNA 409	-0.621942	0.0312724	EdgeR-P
3651	PDX1	#N/A	#N/A	#N/A	#N/A	#N/A	pancreatic and duodenal homeobox 1	-0.621995	0.022442	EdgeR-P
5506	PPP1R3A	#N/A	#N/A	#N/A	#N/A	#N/A	protein phosphatase 1, regulatory subunit 3A	-0.622099	0.0187905	EdgeR-P
26047	CNTNAP2	CNTNAP2	#N/A	#N/A	#N/A	#N/A	contactin associated protein-like 2	-0.622143	0.0401577	EdgeR-P
5921	RASA1	#N/A	#N/A	#N/A	#N/A	#N/A	RAS p21 protein activator (GTPase activating protein) 1	-0.623504	0.0132729	EdgeR-P
7156	TOP3A	#N/A	#N/A	#N/A	#N/A	#N/A	topoisomerase (DNA) III alpha	-0.623712	0.0129888	EdgeR-P
136895	C7orf31	#N/A	#N/A	#N/A	#N/A	#N/A	chromosome 7 open reading frame 31	-0.624948	0.0215342	EdgeR-P
7026	NR2F2	#N/A	#N/A	#N/A	#N/A	#N/A	nuclear receptor subfamily 2, group F, member 2	-0.62496	0.0365858	EdgeR-P
3614	IMPDH1	#N/A	#N/A	#N/A	#N/A	#N/A	IMP (inosine 5'-monophosphate) dehydrogenase 1	-0.625945	0.0265907	EdgeR-P
6676	SPAG4	#N/A	#N/A	#N/A	#N/A	#N/A	sperm associated antigen 4	-0.62609	0.00734474	EdgeR-P
164022	PPIAL4A	#N/A	#N/A	#N/A	#N/A	#N/A	peptidylprolyl isomerase A (cyclophilin A)-like 4A	-0.626217	0.0155621	EdgeR-P
55024	BANK1	#N/A	#N/A	#N/A	#N/A	#N/A	B-cell scaffold protein with ankyrin repeats 1	-0.626741	0.00663041	EdgeR-P
55154	MSTO1	#N/A	#N/A	#N/A	#N/A	#N/A	misato 1, mitochondrial distribution and morphology regulator	-0.626872	0.0198514	EdgeR-P
8519	IFITM1	#N/A	#N/A	#N/A	#N/A	#N/A	interferon induced transmembrane protein 1	-0.627735	0.0250228	EdgeR-P
119	ADD2	ADD2	#N/A	#N/A	#N/A	#N/A	adducin 2 (beta)	-0.628354	0.00993942	EdgeR-P
7428	VHL	#N/A	#N/A	#N/A	#N/A	#N/A	von Hippel-Lindau tumor suppressor, E3 ubiquitin protein ligase	-0.630005	0.0214384	EdgeR-P
NaN	FAM82A1	#N/A	#N/A	#N/A	#N/A	#N/A	----	-0.630502	0.00986936	EdgeR-P
124930	ANKRD13B	#N/A	#N/A	#N/A	#N/A	#N/A	ankyrin repeat domain 13B	-0.630502	0.0129511	EdgeR-P
4035	LRP1	#N/A	#N/A	#N/A	#N/A	#N/A	low density lipoprotein receptor-related protein 1	-0.630531	0.0276222	EdgeR-P
284434	NWD1	#N/A	NWD1	#N/A	#N/A	#N/A	NACHT and WD repeat domain containing 1	-0.631127	0.0277838	EdgeR-P
149465	WDR65	#N/A	#N/A	#N/A	#N/A	#N/A	WD repeat domain 65	-0.632446	0.00707572	EdgeR-P
1454	CSNK1E	#N/A	#N/A	#N/A	#N/A	#N/A	casein kinase 1, epsilon	-0.632951	0.0150044	EdgeR-P
92270	ATP6AP1L	#N/A	#N/A	#N/A	#N/A	#N/A	ATPase, H+ transporting, lysosomal accessory protein 1-like	-0.634113	0.0404759	EdgeR-P
7405	UVRAG	#N/A	#N/A	#N/A	#N/A	#N/A	UV radiation resistance associated	-0.635338	0.0385134	EdgeR-P
440712	C1orf186	#N/A	#N/A	#N/A	#N/A	#N/A	chromosome 1 open reading frame 186	-0.635536	0.0240493	EdgeR-P
100287898	TTC34	#N/A	#N/A	#N/A	#N/A	#N/A	tetratricopeptide repeat domain 34	-0.635961	0.0483568	EdgeR-P
10526	IPO8	#N/A	#N/A	#N/A	#N/A	#N/A	importin 8	-0.636609	0.00166586	EdgeR-P
100126296	MIR298	#N/A	#N/A	#N/A	#N/A	#N/A	microRNA 298	-0.636958	0.0206473	EdgeR-P
25837	RAB26	RAB26	#N/A	#N/A	#N/A	#N/A	RAB26, member RAS oncogene family	-0.63732	0.00785368	EdgeR-P
9402	GRAP2	#N/A	#N/A	#N/A	#N/A	#N/A	GRB2-related adaptor protein 2	-0.638393	0.037139	EdgeR-P
1836	SLC26A2	#N/A	#N/A	#N/A	#N/A	#N/A	solute carrier family 26 (anion exchanger), member 2	-0.638578	0.0325188	EdgeR-P
3448	IFNA14	#N/A	#N/A	#N/A	#N/A	#N/A	interferon, alpha 14	-0.639774	0.0118015	EdgeR-P
29933	GPR132	#N/A	#N/A	#N/A	#N/A	#N/A	G protein-coupled receptor 132	-0.640745	0.0134203	EdgeR-P
2113	ETS1	#N/A	#N/A	#N/A	#N/A	ETS1	v-ets avian erythroblastosis virus E26 oncogene homolog 1	-0.642072	0.044063	EdgeR-P
112724	RDH13	#N/A	#N/A	#N/A	#N/A	#N/A	retinol dehydrogenase 13 (all-trans/9-cis)	-0.643496	0.0299271	EdgeR-P
10610	ST6GALNAC2	#N/A	#N/A	#N/A	#N/A	#N/A	ST6 (alpha-N-acetyl-neuraminyl-2,3-beta-galactosyl-1,3)-N-acetylgalactosaminide alpha-2,6-sialyltransferase 2	-0.643655	0.00922504	EdgeR-P
151477	LINC00471	#N/A	#N/A	#N/A	#N/A	#N/A	long intergenic non-protein coding RNA 471	-0.643753	0.034703	EdgeR-P
2175	FANCA	#N/A	#N/A	#N/A	#N/A	#N/A	Fanconi anemia, complementation group A	-0.645368	0.00936808	EdgeR-P
29914	UBIAD1	#N/A	#N/A	#N/A	#N/A	#N/A	UbiA prenyltransferase domain containing 1	-0.645438	0.0207042	EdgeR-P
146909	KIF18B	#N/A	#N/A	#N/A	#N/A	#N/A	kinesin family member 18B	-0.646264	0.0209132	EdgeR-P
9156	EXO1	#N/A	#N/A	#N/A	#N/A	#N/A	exonuclease 1	-0.646362	0.0163491	EdgeR-P
80110	ZNF614	#N/A	#N/A	#N/A	#N/A	#N/A	zinc finger protein 614	-0.646362	0.0220087	EdgeR-P
2905	GRIN2C	#N/A	GRIN2C	#N/A	#N/A	#N/A	glutamate receptor, ionotropic, N-methyl D-aspartate 2C	-0.646436	0.0128907	EdgeR-P
50964	SOST	#N/A	#N/A	#N/A	#N/A	#N/A	sclerostin	-0.647008	0.0324408	EdgeR-P
440508	CLEC4GP1	CLEC4GP1	#N/A	#N/A	#N/A	#N/A	C-type lectin domain family 4, member G pseudogene 1	-0.647012	0.0209397	EdgeR-P
55572	FOXRED1	#N/A	#N/A	#N/A	#N/A	#N/A	FAD-dependent oxidoreductase domain containing 1	-0.647018	0.0326371	EdgeR-P
56124	PCDHB12	#N/A	#N/A	#N/A	#N/A	#N/A	protocadherin beta 12	-0.648663	0.0312676	EdgeR-P
390538	OR4M2	#N/A	#N/A	#N/A	#N/A	#N/A	olfactory receptor, family 4, subfamily M, member 2	-0.648885	0.00986936	EdgeR-P
14	AAMP	#N/A	#N/A	#N/A	#N/A	#N/A	angio-associated, migratory cell protein	-0.650063	0.00313544	EdgeR-P
153339	TMEM167A	#N/A	#N/A	#N/A	#N/A	#N/A	transmembrane protein 167A	-0.650299	0.0344733	EdgeR-P
4638	MYLK	#N/A	#N/A	#N/A	#N/A	#N/A	myosin light chain kinase	-0.650299	0.0346646	EdgeR-P
390539	OR4N3P	#N/A	#N/A	#N/A	#N/A	#N/A	olfactory receptor, family 4, subfamily N, member 3 pseudogene	-0.650791	0.0274034	EdgeR-P
9698	PUM1	#N/A	#N/A	#N/A	#N/A	#N/A	pumilio RNA-binding family member 1	-0.652726	0.0190553	EdgeR-P
3925	STMN1	#N/A	#N/A	#N/A	#N/A	#N/A	stathmin 1	-0.652726	0.0190553	EdgeR-P
158326	FREM1	#N/A	#N/A	#N/A	#N/A	#N/A	FRAS1 related extracellular matrix 1	-0.653182	0.017108	EdgeR-P
89790	SIGLEC10	#N/A	#N/A	#N/A	SIGLEC10	#N/A	sialic acid binding Ig-like lectin 10	-0.653452	0.0115853	EdgeR-P
51236	FAM203A	#N/A	#N/A	#N/A	#N/A	#N/A	family with sequence similarity 203, member A	-0.655575	0.0163118	EdgeR-P
5339	PLEC	#N/A	#N/A	#N/A	#N/A	#N/A	plectin	-0.655575	0.0163118	EdgeR-P
27075	TSPAN13	TSPAN13	#N/A	#N/A	#N/A	#N/A	tetraspanin 13	-0.655763	0.00227022	EdgeR-P
23366	KIAA0895	#N/A	#N/A	#N/A	#N/A	#N/A	KIAA0895	-0.655894	0.0179907	EdgeR-P
26249	KLHL3	#N/A	#N/A	#N/A	#N/A	#N/A	kelch-like family member 3	-0.655984	0.0116946	EdgeR-P
147948	ZNF582	#N/A	#N/A	#N/A	#N/A	#N/A	zinc finger protein 582	-0.656183	0.0273296	EdgeR-P
7576	ZNF28	#N/A	#N/A	#N/A	#N/A	#N/A	zinc finger protein 28	-0.656688	0.0184661	EdgeR-P
162966	ZNF600	#N/A	#N/A	#N/A	#N/A	#N/A	zinc finger protein 600	-0.656688	0.0184661	EdgeR-P
3201	HOXA4	#N/A	#N/A	#N/A	#N/A	#N/A	homeobox A4	-0.657475	0.00654841	EdgeR-P
79777	ACBD4	#N/A	#N/A	#N/A	#N/A	#N/A	acyl-CoA binding domain containing 4	-0.657542	0.0484284	EdgeR-P
203228	C9orf72	#N/A	#N/A	#N/A	#N/A	#N/A	chromosome 9 open reading frame 72	-0.660412	0.0486835	EdgeR-P
100126310	MIR876	#N/A	#N/A	#N/A	#N/A	#N/A	microRNA 876	-0.660412	0.0486835	EdgeR-P
51082	POLR1D	#N/A	#N/A	#N/A	#N/A	#N/A	polymerase (RNA) I polypeptide D, 16kDa	-0.660579	0.0309531	EdgeR-P
79660	PPP1R3B	#N/A	#N/A	#N/A	#N/A	#N/A	protein phosphatase 1, regulatory subunit 3B	-0.660926	0.0316884	EdgeR-P
1850	DUSP8	#N/A	#N/A	#N/A	#N/A	#N/A	dual specificity phosphatase 8	-0.662751	0.00514181	EdgeR-P
387742	FAM99A	#N/A	#N/A	#N/A	#N/A	#N/A	family with sequence similarity 99, member A (non-protein coding)	-0.662751	0.00514181	EdgeR-P
100302161	MIR1205	#N/A	#N/A	#N/A	#N/A	#N/A	microRNA 1205	-0.663146	0.0495339	EdgeR-P
54461	FBXW5	#N/A	#N/A	#N/A	#N/A	#N/A	F-box and WD repeat domain containing 5	-0.664995	0.0216139	EdgeR-P
5310	PKD1	PKD1	#N/A	#N/A	#N/A	#N/A	polycystic kidney disease 1 (autosomal dominant)	-0.665276	0.00983314	EdgeR-P
653075	GOLGA8T	#N/A	#N/A	#N/A	#N/A	#N/A	golgin A8 family, member T	-0.66694	0.0353402	EdgeR-P
100534589	HOXA10-HOXA9	#N/A	#N/A	#N/A	#N/A	#N/A	HOXA10-HOXA9 readthrough	-0.667936	0.0388692	EdgeR-P
400958	LOC400958	#N/A	#N/A	#N/A	#N/A	#N/A	uncharacterized LOC400958	-0.668492	0.00443964	EdgeR-P
55165	CEP55	#N/A	#N/A	#N/A	#N/A	#N/A	centrosomal protein 55kDa	-0.669694	0.0218339	EdgeR-P
25828	TXN2	#N/A	#N/A	#N/A	#N/A	#N/A	thioredoxin 2	-0.670068	0.00820655	EdgeR-P
344022	NOTO	#N/A	#N/A	#N/A	#N/A	#N/A	notochord homeobox	-0.670068	0.0153415	EdgeR-P
10408	MYCNOS	#N/A	#N/A	#N/A	#N/A	#N/A	MYCN opposite strand/antisense RNA	-0.670068	0.0231201	EdgeR-P
29916	SNX11	#N/A	#N/A	#N/A	#N/A	#N/A	sorting nexin 11	-0.670799	0.0138092	EdgeR-P
56891	LGALS14	#N/A	#N/A	#N/A	#N/A	#N/A	lectin, galactoside-binding, soluble, 14	-0.674419	0.0171187	EdgeR-P
390167	OR5M10	#N/A	#N/A	#N/A	#N/A	#N/A	olfactory receptor, family 5, subfamily M, member 10	-0.674419	0.0177276	EdgeR-P
400566	C17orf97	#N/A	#N/A	#N/A	#N/A	#N/A	chromosome 17 open reading frame 97	-0.67512	0.0431278	EdgeR-P
27164	SALL3	#N/A	SALL3	#N/A	#N/A	#N/A	spalt-like transcription factor 3	-0.675423	0.0440177	EdgeR-P
728215	FAM155A	#N/A	#N/A	#N/A	#N/A	#N/A	family with sequence similarity 155, member A	-0.676166	0.0135952	EdgeR-P
283659	PRTG	#N/A	#N/A	#N/A	#N/A	#N/A	protogenin	-0.677786	0.0186493	EdgeR-P
100500916	MIR3180-5	#N/A	#N/A	#N/A	#N/A	#N/A	microRNA 3180-5	-0.678417	0.00469259	EdgeR-P
387890	TMEM233	#N/A	#N/A	#N/A	#N/A	#N/A	transmembrane protein 233	-0.678514	0.0166226	EdgeR-P
137994	LETM2	#N/A	#N/A	#N/A	#N/A	#N/A	leucine zipper-EF-hand containing transmembrane protein 2	-0.679337	0.0317684	EdgeR-P
54904	WHSC1L1	#N/A	#N/A	#N/A	#N/A	#N/A	Wolf-Hirschhorn syndrome candidate 1-like 1	-0.679337	0.0317684	EdgeR-P
3855	KRT7	#N/A	#N/A	#N/A	#N/A	#N/A	keratin 7	-0.681248	0.0311032	EdgeR-P
5148	PDE6G	#N/A	#N/A	#N/A	#N/A	#N/A	phosphodiesterase 6G, cGMP-specific, rod, gamma	-0.682252	0.0150604	EdgeR-P
162517	FBXO39	#N/A	#N/A	#N/A	#N/A	#N/A	F-box protein 39	-0.683468	0.012656	EdgeR-P
100616362	MIR4533	#N/A	#N/A	#N/A	#N/A	#N/A	microRNA 4533	-0.68435	0.0260699	EdgeR-P
116028	RMI2	#N/A	#N/A	#N/A	#N/A	#N/A	RecQ mediated genome instability 2	-0.684727	0.0121908	EdgeR-P
7536	SF1	#N/A	#N/A	#N/A	#N/A	#N/A	splicing factor 1	-0.684727	0.0168705	EdgeR-P
2648	KAT2A	#N/A	#N/A	#N/A	#N/A	#N/A	K(lysine) acetyltransferase 2A	-0.68527	0.0122255	EdgeR-P
2324	FLT4	#N/A	#N/A	#N/A	#N/A	#N/A	fms-related tyrosine kinase 4	-0.68621	0.00690273	EdgeR-P
26683	OR4F3	#N/A	#N/A	#N/A	#N/A	#N/A	olfactory receptor, family 4, subfamily F, member 3	-0.688297	0.0276727	EdgeR-P
NaN	LOC646498	#N/A	#N/A	#N/A	#N/A	#N/A	----	-0.688339	0.00326656	EdgeR-P
160857	CCDC122	#N/A	#N/A	#N/A	#N/A	#N/A	coiled-coil domain containing 122	-0.688339	0.0123365	EdgeR-P
9886	RHOBTB1	#N/A	#N/A	#N/A	#N/A	#N/A	Rho-related BTB domain containing 1	-0.689474	0.00763135	EdgeR-P
55831	EMC3	#N/A	#N/A	#N/A	#N/A	#N/A	ER membrane protein complex subunit 3	-0.690692	0.00497905	EdgeR-P
100302526	FAM41AY2	#N/A	#N/A	#N/A	#N/A	#N/A	family with sequence similarity 41, member A, Y-linked 2	-0.690963	0.0269235	EdgeR-P
3692	EIF6	#N/A	#N/A	#N/A	#N/A	#N/A	eukaryotic translation initiation factor 6	-0.692345	0.0120568	EdgeR-P
91703	ACY3	#N/A	#N/A	#N/A	#N/A	#N/A	aspartoacylase (aminocyclase) 3	-0.69454	0.0107739	EdgeR-P
254552	NUDT8	#N/A	#N/A	#N/A	#N/A	#N/A	nudix (nucleoside diphosphate linked moiety X)-type motif 8	-0.69454	0.0107739	EdgeR-P
NaN	FLJ39739	#N/A	#N/A	#N/A	#N/A	#N/A	----	-0.694988	0.0343446	EdgeR-P
729967	MORN2	#N/A	#N/A	#N/A	#N/A	#N/A	MORN repeat containing 2	-0.694988	0.0029979	EdgeR-P
100507098	ADAMTS9-AS2	#N/A	#N/A	#N/A	#N/A	#N/A	ADAMTS9 antisense RNA 2	-0.695098	0.00926998	EdgeR-P
84225	ZMYND15	#N/A	#N/A	#N/A	#N/A	#N/A	zinc finger, MYND-type containing 15	-0.697402	0.00212246	EdgeR-P
253959	RALGAPA1	#N/A	#N/A	#N/A	#N/A	#N/A	Ral GTPase activating protein, alpha subunit 1 (catalytic)	-0.697793	0.0175057	EdgeR-P
25807	RHBDD3	#N/A	#N/A	#N/A	#N/A	#N/A	rhomboid domain containing 3	-0.702577	0.00653459	EdgeR-P
7752	ZNF200	#N/A	#N/A	#N/A	#N/A	#N/A	zinc finger protein 200	-0.703715	0.0258235	EdgeR-P
57094	CPA6	#N/A	#N/A	#N/A	#N/A	#N/A	carboxypeptidase A6	-0.705663	0.0232634	EdgeR-P
79906	MORN1	#N/A	#N/A	#N/A	#N/A	#N/A	MORN repeat containing 1	-0.706001	0.0150105	EdgeR-P
148189	LINC00662	#N/A	#N/A	#N/A	#N/A	#N/A	long intergenic non-protein coding RNA 662	-0.706226	0.00305751	EdgeR-P
29937	NENF	#N/A	#N/A	#N/A	#N/A	#N/A	neudesin neurotrophic factor	-0.706653	0.0236484	EdgeR-P
55248	TMEM206	#N/A	#N/A	TMEM206	#N/A	#N/A	transmembrane protein 206	-0.706653	0.0236484	EdgeR-P
100506795	LOC100506795	#N/A	#N/A	#N/A	#N/A	#N/A	uncharacterized LOC100506795	-0.706749	0.00999062	EdgeR-P
27129	HSPB7	#N/A	#N/A	#N/A	#N/A	#N/A	heat shock 27kDa protein family, member 7 (cardiovascular)	-0.708309	0.0118631	EdgeR-P
51805	COQ3	COQ3	#N/A	#N/A	#N/A	#N/A	coenzyme Q3 methyltransferase	-0.708779	0.00372539	EdgeR-P
79086	SMIM7	#N/A	#N/A	#N/A	#N/A	#N/A	small integral membrane protein 7	-0.709165	0.0246636	EdgeR-P
5142	PDE4B	#N/A	#N/A	#N/A	#N/A	#N/A	phosphodiesterase 4B, cAMP-specific	-0.710688	0.00283167	EdgeR-P
59349	KLHL12	#N/A	#N/A	#N/A	#N/A	#N/A	kelch-like family member 12	-0.711004	0.0297609	EdgeR-P
285643	KIF4B	#N/A	#N/A	#N/A	#N/A	#N/A	kinesin family member 4B	-0.711977	0.0095122	EdgeR-P
11078	TRIOBP	#N/A	#N/A	#N/A	#N/A	#N/A	TRIO and F-actin binding protein	-0.711977	0.0116	EdgeR-P
85463	ZC3H12C	#N/A	#N/A	#N/A	#N/A	#N/A	zinc finger CCCH-type containing 12C	-0.712395	0.0435299	EdgeR-P
NaN	GALNTL1	#N/A	#N/A	#N/A	#N/A	#N/A	----	-0.713126	0.0351382	EdgeR-P
378108	TRIM74	#N/A	#N/A	#N/A	#N/A	#N/A	tripartite motif containing 74	-0.714503	0.0322278	EdgeR-P
641649	TMEM91	#N/A	#N/A	#N/A	#N/A	#N/A	transmembrane protein 91	-0.714928	0.000673703	EdgeR-P
22864	R3HDM2	#N/A	#N/A	#N/A	#N/A	#N/A	R3H domain containing 2	-0.719759	0.0132327	EdgeR-P
90655	TGIF2LY	#N/A	#N/A	#N/A	#N/A	#N/A	TGFB-induced factor homeobox 2-like, Y-linked	-0.723457	0.01244	EdgeR-P
9774	BCLAF1	#N/A	#N/A	#N/A	#N/A	#N/A	BCL2-associated transcription factor 1	-0.724612	0.00960635	EdgeR-P
489	ATP2A3	#N/A	#N/A	#N/A	#N/A	#N/A	ATPase, Ca++ transporting, ubiquitous	-0.724885	0.015141	EdgeR-P
23016	EXOSC7	#N/A	#N/A	#N/A	#N/A	#N/A	exosome component 7	-0.727409	0.00950034	EdgeR-P
100616340	MIR4758	#N/A	#N/A	#N/A	#N/A	#N/A	microRNA 4758	-0.731253	0.0138338	EdgeR-P
84733	CBX2	#N/A	#N/A	#N/A	#N/A	#N/A	chromobox homolog 2	-0.732181	0.00725811	EdgeR-P
29082	CHMP4A	#N/A	#N/A	#N/A	#N/A	#N/A	charged multivesicular body protein 4A	-0.734651	0.00673618	EdgeR-P
56996	SLC12A9	#N/A	#N/A	#N/A	#N/A	#N/A	solute carrier family 12, member 9	-0.735385	0.00358158	EdgeR-P
84881	RPUSD4	#N/A	#N/A	#N/A	#N/A	#N/A	RNA pseudouridylate synthase domain containing 4	-0.736283	0.016995	EdgeR-P
154442	BVES-AS1	#N/A	#N/A	#N/A	#N/A	#N/A	BVES antisense RNA 1	-0.73705	0.0491019	EdgeR-P
163351	GBP6	#N/A	#N/A	#N/A	#N/A	#N/A	guanylate binding protein family, member 6	-0.737291	0.00133395	EdgeR-P
8036	SHOC2	#N/A	#N/A	#N/A	#N/A	#N/A	soc-2 suppressor of clear homolog (C. elegans)	-0.737619	0.00542527	EdgeR-P
64983	MRPL32	#N/A	#N/A	#N/A	#N/A	#N/A	mitochondrial ribosomal protein L32	-0.739212	0.0369526	EdgeR-P
10055	SAE1	#N/A	#N/A	#N/A	#N/A	#N/A	SUMO1 activating enzyme subunit 1	-0.739957	0.0288964	EdgeR-P
390883	OR7G3	#N/A	#N/A	#N/A	#N/A	#N/A	olfactory receptor, family 7, subfamily G, member 3	-0.739974	0.00792743	EdgeR-P
8764	TNFRSF14	#N/A	#N/A	#N/A	#N/A	#N/A	tumor necrosis factor receptor superfamily, member 14	-0.739974	0.0117096	EdgeR-P
6248	RSC1A1	#N/A	#N/A	#N/A	#N/A	#N/A	regulatory solute carrier protein, family 1, member 1	-0.741421	0.0197595	EdgeR-P
6343	SCT	#N/A	#N/A	#N/A	#N/A	#N/A	secretin	-0.742607	0.0113101	EdgeR-P
145553	MDP1	#N/A	#N/A	#N/A	#N/A	#N/A	magnesium-dependent phosphatase 1	-0.7427	0.00331936	EdgeR-P
8644	AKR1C3	#N/A	#N/A	#N/A	#N/A	#N/A	aldo-keto reductase family 1, member C3	-0.743503	0.0189305	EdgeR-P
26088	GGA1	#N/A	#N/A	#N/A	#N/A	#N/A	golgi-associated, gamma adaptin ear containing, ARF binding protein 1	-0.744369	0.00850962	EdgeR-P
25794	FSCN2	#N/A	#N/A	#N/A	#N/A	#N/A	fascin homolog 2, actin-bundling protein, retinal (Strongylocentrotus purpuratus)	-0.745095	0.00568136	EdgeR-P
55013	CCDC109B	#N/A	#N/A	#N/A	#N/A	#N/A	coiled-coil domain containing 109B	-0.74547	0.0193098	EdgeR-P
246175	CNOT6L	#N/A	#N/A	#N/A	#N/A	#N/A	CCR4-NOT transcription complex, subunit 6-like	-0.746557	0.0210393	EdgeR-P
1103	CHAT	#N/A	#N/A	#N/A	#N/A	#N/A	choline O-acetyltransferase	-0.74733	0.0150797	EdgeR-P
26526	TSPAN16	#N/A	#N/A	#N/A	#N/A	#N/A	tetraspanin 16	-0.747368	0.00694394	EdgeR-P
50807	ASAP1	#N/A	#N/A	#N/A	#N/A	#N/A	ArfGAP with SH3 domain, ankyrin repeat and PH domain 1	-0.747416	0.0178809	EdgeR-P
30815	ST6GALNAC6	#N/A	#N/A	#N/A	#N/A	#N/A	ST6 (alpha-N-acetyl-neuraminyl-2,3-beta-galactosyl-1,3)-N-acetylgalactosaminide alpha-2,6-sialyltransferase 6	-0.750379	0.039565	EdgeR-P
92170	MTG1	#N/A	#N/A	#N/A	#N/A	#N/A	mitochondrial ribosome-associated GTPase 1	-0.75042	0.00436736	EdgeR-P
9437	NCR1	#N/A	#N/A	#N/A	#N/A	#N/A	natural cytotoxicity triggering receptor 1	-0.750839	0.0186172	EdgeR-P
4005	LMO2	#N/A	#N/A	#N/A	#N/A	#N/A	LIM domain only 2 (rhombotin-like 1)	-0.751147	0.00926124	EdgeR-P
56603	CYP26B1	#N/A	#N/A	#N/A	#N/A	#N/A	cytochrome P450, family 26, subfamily B, polypeptide 1	-0.751785	0.00308044	EdgeR-P
390038	OR51D1	#N/A	#N/A	#N/A	#N/A	#N/A	olfactory receptor, family 51, subfamily D, member 1	-0.753399	0.0388045	EdgeR-P
26789	SNORD59A	#N/A	#N/A	#N/A	#N/A	#N/A	small nucleolar RNA, C/D box 59A	-0.754056	0.00352892	EdgeR-P
4051	CYP4F3	#N/A	#N/A	#N/A	#N/A	#N/A	cytochrome P450, family 4, subfamily F, polypeptide 3	-0.754863	0.0109314	EdgeR-P
25775	C22orf24	#N/A	#N/A	#N/A	#N/A	#N/A	chromosome 22 open reading frame 24	-0.756075	0.00199563	EdgeR-P
5928	RBBP4	#N/A	#N/A	#N/A	#N/A	#N/A	retinoblastoma binding protein 4	-0.757894	0.0281498	EdgeR-P
51741	WWOX	#N/A	#N/A	#N/A	#N/A	#N/A	WW domain containing oxidoreductase	-0.758405	0.0357111	EdgeR-P
1469	CST1	#N/A	#N/A	#N/A	#N/A	#N/A	cystatin SN	-0.758611	0.00833557	EdgeR-P
79728	PALB2	#N/A	#N/A	#N/A	#N/A	#N/A	partner and localizer of BRCA2	-0.758953	0.00836466	EdgeR-P
171389	NLRP6	#N/A	#N/A	#N/A	#N/A	#N/A	NLR family, pyrin domain containing 6	-0.759776	0.0112705	EdgeR-P
2797	GNRH2	#N/A	#N/A	#N/A	#N/A	#N/A	gonadotropin-releasing hormone 2	-0.761522	0.0465765	EdgeR-P
116832	RPL39L	#N/A	#N/A	#N/A	#N/A	#N/A	ribosomal protein L39-like	-0.763307	0.0375937	EdgeR-P
84159	ARID5B	#N/A	#N/A	#N/A	#N/A	#N/A	AT rich interactive domain 5B (MRF1-like)	-0.764354	0.00300929	EdgeR-P
9093	DNAJA3	#N/A	#N/A	#N/A	#N/A	#N/A	DnaJ (Hsp40) homolog, subfamily A, member 3	-0.764735	0.0251944	EdgeR-P
124936	CYB5D2	#N/A	#N/A	#N/A	#N/A	#N/A	cytochrome b5 domain containing 2	-0.768466	0.0445595	EdgeR-P
113000	RPUSD1	#N/A	#N/A	#N/A	#N/A	#N/A	RNA pseudouridylate synthase domain containing 1	-0.769027	0.00579026	EdgeR-P
7089	TLE2	TLE2	#N/A	#N/A	#N/A	#N/A	transducin-like enhancer of split 2 (E(sp1) homolog, Drosophila)	-0.769687	0.013919	EdgeR-P
26517	TIMM13	#N/A	#N/A	#N/A	#N/A	#N/A	translocase of inner mitochondrial membrane 13 homolog (yeast)	-0.772355	0.00563062	EdgeR-P
100302119	MIR1538	#N/A	#N/A	#N/A	#N/A	#N/A	microRNA 1538	-0.772894	0.0125784	EdgeR-P
349160	LOC349160	#N/A	#N/A	#N/A	#N/A	#N/A	uncharacterized LOC349160	-0.774121	0.00143662	EdgeR-P
10407	SPAG11B	#N/A	#N/A	#N/A	#N/A	#N/A	sperm associated antigen 11B	0.588325	0.0174464	EdgeR-P
10360	NPM3	#N/A	#N/A	#N/A	#N/A	#N/A	nucleophosmin/nucleoplasmin 3	-0.777937	0.016898	EdgeR-P
574434	MIR410	#N/A	#N/A	#N/A	#N/A	#N/A	microRNA 410	-0.778154	0.019578	EdgeR-P
126767	AADACL3	#N/A	#N/A	#N/A	#N/A	#N/A	arylacetamide deacetylase-like 3	-0.779193	0.00612385	EdgeR-P
163882	CNST	#N/A	#N/A	#N/A	#N/A	#N/A	consortin, connexin sorting protein	-0.779193	0.00242468	EdgeR-P
326624	RAB37	#N/A	#N/A	#N/A	#N/A	#N/A	RAB37, member RAS oncogene family	-0.779604	0.0483147	EdgeR-P
26824	RNU11	#N/A	#N/A	#N/A	#N/A	#N/A	RNA, U11 small nuclear	-0.781415	0.00258169	EdgeR-P
79796	ALG9	#N/A	#N/A	#N/A	#N/A	#N/A	ALG9, alpha-1,2-mannosyltransferase	-0.787691	0.00166298	EdgeR-P
10893	MMP24	MMP24	#N/A	#N/A	#N/A	#N/A	matrix metallopeptidase 24 (membrane-inserted)	-0.787691	0.0232844	EdgeR-P
149499	LRRC71	#N/A	#N/A	#N/A	#N/A	#N/A	leucine rich repeat containing 71	-0.789209	0.0449193	EdgeR-P
622	BDH1	#N/A	#N/A	#N/A	#N/A	#N/A	3-hydroxybutyrate dehydrogenase, type 1	-0.789568	0.0130767	EdgeR-P
5509	PPP1R3D	#N/A	#N/A	#N/A	#N/A	#N/A	protein phosphatase 1, regulatory subunit 3D	-0.789814	0.0409519	EdgeR-P
388324	INCA1	#N/A	#N/A	#N/A	#N/A	#N/A	inhibitor of CDK, cyclin A1 interacting protein 1	-0.790315	0.0311022	EdgeR-P
10749	KIF1C	#N/A	#N/A	#N/A	#N/A	#N/A	kinesin family member 1C	-0.790315	0.0311022	EdgeR-P
23210	JMJD6	#N/A	#N/A	#N/A	#N/A	#N/A	jumonji domain containing 6	-0.790953	0.0240083	EdgeR-P
11330	CTRC	#N/A	#N/A	#N/A	#N/A	#N/A	chymotrypsin C (caldecrin)	-0.791018	0.0139444	EdgeR-P
100033460	SNORD115-20	#N/A	#N/A	#N/A	#N/A	#N/A	small nucleolar RNA, C/D box 115-20	-0.792898	0.00582029	EdgeR-P
NaN	LOC253039	#N/A	#N/A	#N/A	#N/A	#N/A	----	-0.794403	0.0384582	EdgeR-P
55191	NADSYN1	#N/A	#N/A	#N/A	#N/A	#N/A	NAD synthetase 1	-0.797268	0.0153872	EdgeR-P
401498	TMEM215	#N/A	#N/A	#N/A	#N/A	#N/A	transmembrane protein 215	-0.797343	0.0168052	EdgeR-P
953	ENTPD1	#N/A	#N/A	#N/A	#N/A	#N/A	ectonucleoside triphosphate diphosphohydrolase 1	-0.799192	0.00340468	EdgeR-P
100126329	MIR941-1	#N/A	#N/A	#N/A	#N/A	#N/A	microRNA 941-1	-0.799592	0.0266396	EdgeR-P
79876	UBA5	#N/A	#N/A	#N/A	#N/A	#N/A	ubiquitin-like modifier activating enzyme 5	-0.801352	0.0143838	EdgeR-P
158435	LOC158435	#N/A	#N/A	#N/A	#N/A	#N/A	uncharacterized LOC158435	-0.803262	0.0187497	EdgeR-P
3084	NRG1	#N/A	#N/A	#N/A	#N/A	#N/A	neuregulin 1	-0.808375	0.00691949	EdgeR-P
11060	WWP2	#N/A	#N/A	#N/A	#N/A	#N/A	WW domain containing E3 ubiquitin protein ligase 2	-0.811639	0.0248893	EdgeR-P
79671	NLRX1	#N/A	#N/A	#N/A	#N/A	#N/A	NLR family member X1	-0.81191	0.0134871	EdgeR-P
23678	SGK3	#N/A	#N/A	#N/A	#N/A	#N/A	serum/glucocorticoid regulated kinase family, member 3	-0.812128	0.0173693	EdgeR-P
81786	TRIM7	#N/A	#N/A	#N/A	#N/A	#N/A	tripartite motif containing 7	0.523241	0.0339523	EdgeR-P
387640	SKIDA1	#N/A	#N/A	#N/A	#N/A	#N/A	SKI/DACH domain containing 1	-0.81559	0.00333623	EdgeR-P
199786	FAM129C	#N/A	#N/A	#N/A	#N/A	#N/A	family with sequence similarity 129, member C	-0.815902	0.0122199	EdgeR-P
84223	IQCG	#N/A	#N/A	#N/A	#N/A	#N/A	IQ motif containing G	-0.816016	0.00978956	EdgeR-P
166336	PRICKLE2	PRICKLE2	#N/A	#N/A	#N/A	#N/A	prickle homolog 2 (Drosophila)	-0.816217	0.00450241	EdgeR-P
1213	CLTC	#N/A	#N/A	#N/A	#N/A	#N/A	clathrin, heavy chain (Hc)	-0.816777	0.0475106	EdgeR-P
51136	RNFT1	#N/A	#N/A	#N/A	#N/A	#N/A	ring finger protein, transmembrane 1	-0.816777	0.0475106	EdgeR-P
653399	GSTTP2	#N/A	#N/A	#N/A	#N/A	#N/A	glutathione S-transferase theta pseudogene 2	-0.82048	0.000213235	EdgeR-P
65981	CAPRIN2	CAPRIN2	#N/A	#N/A	#N/A	#N/A	caprin family member 2	-0.828196	0.0499029	EdgeR-P
164380	CST13P	#N/A	#N/A	#N/A	#N/A	#N/A	cystatin 13, pseudogene	-0.829377	0.00764219	EdgeR-P
64326	RFWD2	#N/A	#N/A	#N/A	#N/A	#N/A	ring finger and WD repeat domain 2, E3 ubiquitin protein ligase	-0.82975	0.000716972	EdgeR-P
441251	SPDYE7P	#N/A	#N/A	#N/A	#N/A	#N/A	speedy/RINGO cell cycle regulator family member E7, pseudogene	-0.82975	0.00642898	EdgeR-P
57727	NCOA5	NCOA5	#N/A	#N/A	#N/A	#N/A	nuclear receptor coactivator 5	-0.829769	0.00715972	EdgeR-P
439921	MXRA7	MXRA7	#N/A	#N/A	#N/A	#N/A	matrix-remodelling associated 7	-0.830711	0.000816487	EdgeR-P
388428	AATK-AS1	#N/A	#N/A	#N/A	#N/A	#N/A	AATK antisense RNA 1	-0.841045	0.00388554	EdgeR-P
339669	TEX33	#N/A	#N/A	#N/A	#N/A	#N/A	testis expressed 33	-0.841664	0.00168365	EdgeR-P
27177	IL36B	#N/A	#N/A	#N/A	#N/A	#N/A	interleukin 36, beta	-0.848363	0.00358698	EdgeR-P
2354	FOSB	#N/A	#N/A	#N/A	#N/A	#N/A	FBJ murine osteosarcoma viral oncogene homolog B	-0.852	0.00436045	EdgeR-P
283111	OR51V1	#N/A	#N/A	#N/A	#N/A	#N/A	olfactory receptor, family 51, subfamily V, member 1	-0.855026	0.00276569	EdgeR-P
51547	SIRT7	#N/A	#N/A	#N/A	#N/A	#N/A	sirtuin 7	-0.85657	0.0154075	EdgeR-P
NaN	PION	#N/A	#N/A	#N/A	#N/A	#N/A	----	-0.85935	0.00785956	EdgeR-P
56829	ZC3HAV1	#N/A	#N/A	#N/A	#N/A	ZC3HAV1	zinc finger CCCH-type, antiviral 1	-0.860334	0.0278509	EdgeR-P
100033434	SNORD116-23	#N/A	#N/A	#N/A	#N/A	#N/A	small nucleolar RNA, C/D box 116-23	-0.861875	0.00372852	EdgeR-P
100287036	LOC100287036	#N/A	#N/A	#N/A	#N/A	#N/A	uncharacterized LOC100287036	-0.864275	0.0150667	EdgeR-P
10236	HNRNPR	#N/A	#N/A	#N/A	#N/A	#N/A	heterogeneous nuclear ribonucleoprotein R	-0.864836	0.000358992	EdgeR-P
390081	OR52E4	#N/A	#N/A	#N/A	#N/A	#N/A	olfactory receptor, family 52, subfamily E, member 4	-0.865453	0.00388957	EdgeR-P
100616468	MIR4742	#N/A	#N/A	#N/A	#N/A	#N/A	microRNA 4742	-0.868996	0.00830256	EdgeR-P
29086	BABAM1	BABAM1	#N/A	#N/A	#N/A	#N/A	BRISC and BRCA1 A complex member 1	-0.874033	0.00881664	EdgeR-P
11223	MST1L	#N/A	#N/A	#N/A	#N/A	#N/A	macrophage stimulating 1-like	-0.889456	0.00301823	EdgeR-P
11209	MST1P2	#N/A	#N/A	#N/A	#N/A	#N/A	macrophage stimulating 1 (hepatocyte growth factor-like) pseudogene 2	-0.889456	0.00301823	EdgeR-P
100616258	MIR4516	#N/A	#N/A	#N/A	#N/A	#N/A	microRNA 4516	-0.898829	0.000317402	EdgeR-P
57623	ZFAT	#N/A	#N/A	#N/A	#N/A	#N/A	zinc finger and AT hook domain containing	-0.907103	0.0123997	EdgeR-P
26959	HBP1	#N/A	#N/A	#N/A	#N/A	#N/A	HMG-box transcription factor 1	-0.914712	0.000939351	EdgeR-P
5577	PRKAR2B	#N/A	#N/A	#N/A	#N/A	#N/A	protein kinase, cAMP-dependent, regulatory, type II, beta	-0.914712	0.000939351	EdgeR-P
317749	DHRS4L2	#N/A	#N/A	#N/A	#N/A	#N/A	dehydrogenase/reductase (SDR family) member 4 like 2	-0.925563	0.00123675	EdgeR-P
5414	SEPT4	#N/A	#N/A	#N/A	#N/A	#N/A	septin 4	-0.933934	0.0138338	EdgeR-P
2691	GHRH	#N/A	#N/A	#N/A	#N/A	#N/A	growth hormone releasing hormone	-0.935143	0.000864307	EdgeR-P
51042	ZNF593	#N/A	#N/A	#N/A	#N/A	#N/A	zinc finger protein 593	-0.936071	0.00124871	EdgeR-P
64377	CHST8	#N/A	#N/A	#N/A	#N/A	#N/A	carbohydrate (N-acetylgalactosamine 4-0) sulfotransferase 8	-0.942951	0.0046666	EdgeR-P
22872	SEC31A	#N/A	#N/A	#N/A	#N/A	#N/A	SEC31 homolog A (S. cerevisiae)	-0.947989	0.00810224	EdgeR-P
56981	PRDM11	#N/A	#N/A	#N/A	#N/A	#N/A	PR domain containing 11	-0.953828	0.00488933	EdgeR-P
64778	FNDC3B	#N/A	#N/A	#N/A	#N/A	#N/A	fibronectin type III domain containing 3B	-0.965464	0.00649536	EdgeR-P
153743	PPP1R2P3	#N/A	#N/A	#N/A	#N/A	#N/A	protein phosphatase 1, regulatory (inhibitor) subunit 2 pseudogene 3	-0.965782	0.00259776	EdgeR-P
100188847	MIR1225	#N/A	#N/A	#N/A	#N/A	#N/A	microRNA 1225	-0.981814	0.000141265	EdgeR-P
200765	TIGD1	#N/A	#N/A	#N/A	#N/A	#N/A	tigger transposable element derived 1	-0.988696	0.00677598	EdgeR-P
389136	VGLL3	#N/A	#N/A	#N/A	#N/A	#N/A	vestigial like 3 (Drosophila)	-0.998149	0.000750955	EdgeR-P
200909	HTR3D	#N/A	#N/A	#N/A	#N/A	#N/A	5-hydroxytryptamine (serotonin) receptor 3D, ionotropic	-0.999567	0.0177326	EdgeR-P
56126	PCDHB10	#N/A	#N/A	#N/A	#N/A	#N/A	protocadherin beta 10	-1.01586	0.000312156	EdgeR-P
10276	NET1	#N/A	#N/A	#N/A	#N/A	#N/A	neuroepithelial cell transforming 1	-1.02267	9.77929e-05	EdgeR-P
79861	TUBAL3	#N/A	#N/A	#N/A	#N/A	#N/A	tubulin, alpha-like 3	-1.02267	9.77929e-05	EdgeR-P
10013	HDAC6	#N/A	#N/A	#N/A	#N/A	#N/A	histone deacetylase 6	-1.03315	0.0423532	EdgeR-P
7177	TPSAB1	#N/A	#N/A	#N/A	#N/A	#N/A	tryptase alpha/beta 1	-1.03473	0.0147216	EdgeR-P
100616242	MIR4673	#N/A	#N/A	#N/A	#N/A	#N/A	microRNA 4673	-1.03779	0.000219054	EdgeR-P
2970	GTF2IP1	#N/A	#N/A	#N/A	#N/A	#N/A	general transcription factor IIi, pseudogene 1	-1.06114	0.00727937	EdgeR-P
283848	CES4A	#N/A	#N/A	#N/A	#N/A	#N/A	carboxylesterase 4A	-1.11247	0.00810053	EdgeR-P
24146	CLDN15	#N/A	#N/A	#N/A	#N/A	#N/A	claudin 15	-1.11373	0.00431389	EdgeR-P
346606	MOGAT3	#N/A	#N/A	#N/A	#N/A	#N/A	monoacylglycerol O-acyltransferase 3	-1.11373	0.00431389	EdgeR-P
NaN	SPDYE2L	#N/A	#N/A	#N/A	#N/A	#N/A	----	-1.13138	0.00371582	EdgeR-P
9223	MAGI1	#N/A	#N/A	#N/A	#N/A	#N/A	membrane associated guanylate kinase, WW and PDZ domain containing 1	-1.15515	0.00349967	EdgeR-P
440700	LOC440700	#N/A	#N/A	#N/A	#N/A	#N/A	carbonic anhydrase XIV (CA14) pseudogene	-1.18858	0.00519818	EdgeR-P
22829	NLGN4Y	#N/A	#N/A	#N/A	#N/A	#N/A	neuroligin 4, Y-linked	-1.23324	0.00585497	EdgeR-P
201163	FLCN	#N/A	#N/A	#N/A	#N/A	#N/A	folliculin	-1.77144	6.414e-05	EdgeR-P
641516	KC6	#N/A	#N/A	#N/A	#N/A	#N/A	keratoconus gene 6	-2.13559	0.00230685	EdgeR-P
6563	SLC14A1	#N/A	SLC14A1	#N/A	#N/A	#N/A	solute carrier family 14 (urea transporter), member 1	-2.22151	0.00100843	EdgeR-P
9873	FCHSD2	#N/A	#N/A	#N/A	#N/A	#N/A	FCH and double SH3 domains 2	-2.4451	9.32605e-06	EdgeR-P
NaN	RP11-321E2.8	#N/A	#N/A	#N/A	#N/A	#N/A	----	-0.617197	0.0442046	MACS
NaN	RP11-432M8.2	#N/A	#N/A	#N/A	#N/A	#N/A	----	-0.686769	0.0312478	MACS
NaN	XXyac-YRM2039.2	#N/A	#N/A	#N/A	#N/A	#N/A	----	-0.711398	0.0255803	MACS
775	CACNA1C	CACNA1C	#N/A	#N/A	#N/A	#N/A	calcium channel, voltage-dependent, L type, alpha 1C subunit	-0.730323	0.0363276	MACS
NaN	FAM90A12P	#N/A	#N/A	#N/A	#N/A	#N/A	Putative protein FAM90A12	-0.736072	0.0442858	MACS
729515	TMEM242	#N/A	#N/A	#N/A	#N/A	#N/A	transmembrane protein 242	-0.74335	0.034635	MACS
546	ATRX	#N/A	#N/A	#N/A	#N/A	#N/A	alpha thalassemia/mental retardation syndrome X-linked	-0.758475	0.0492116	MACS
NaN	RP4-652L8.1	#N/A	#N/A	#N/A	#N/A	#N/A	----	-0.758559	0.0431494	MACS
NaN	RP11-750B16.1	#N/A	#N/A	#N/A	#N/A	#N/A	----	-0.761486	0.0313792	MACS
390429	OR4N2	#N/A	#N/A	#N/A	#N/A	#N/A	olfactory receptor, family 4, subfamily N, member 2	-0.770553	0.0363077	MACS
81037	CLPTM1L	#N/A	#N/A	#N/A	#N/A	#N/A	CLPTM1-like	-0.817917	0.0377725	MACS
646851	FAM227A	#N/A	#N/A	#N/A	#N/A	#N/A	family with sequence similarity 227, member A	-0.821585	0.0438256	MACS
79875	THSD4	#N/A	#N/A	#N/A	#N/A	THSD4	thrombospondin, type I, domain containing 4	-0.831697	0.020398	MACS
NaN	AC019330.2	#N/A	#N/A	#N/A	#N/A	#N/A	----	-0.850223	0.0447418	MACS
NaN	PPP1R26P5	#N/A	#N/A	#N/A	#N/A	#N/A	protein phosphatase 1, regulatory subunit 26 pseudogene 5	-0.850224	0.0317514	MACS
4583	MUC2	#N/A	#N/A	#N/A	#N/A	#N/A	mucin 2, oligomeric mucus/gel-forming	-0.858909	0.0192379	MACS
NaN	RP11-457K10.1	#N/A	#N/A	#N/A	#N/A	#N/A	----	-0.873063	0.0403565	MACS
NaN	RPL18AP8	#N/A	#N/A	#N/A	#N/A	#N/A	ribosomal protein L18a pseudogene 8	-0.873885	0.0216202	MACS
NaN	RP11-354E11.2	#N/A	#N/A	#N/A	#N/A	#N/A	----	-0.89235	0.0343149	MACS
NaN	MT-ATP8	#N/A	#N/A	#N/A	#N/A	#N/A	----	-0.928999	0.0290427	MACS
145783	RP11-323F24.1	#N/A	#N/A	#N/A	#N/A	#N/A	----	-0.98801	0.00726674	MACS
NaN	MTND4LP1	#N/A	#N/A	#N/A	#N/A	#N/A	----	-1.03914	0.00552452	MACS
654341	TBC1D3G	#N/A	#N/A	#N/A	#N/A	#N/A	TBC1 domain family, member 3G	-1.04155	0.00783808	MACS
57495	KIAA1239	#N/A	#N/A	#N/A	#N/A	#N/A	KIAA1239	-1.04549	0.0100609	MACS
9520	NPEPPS	#N/A	#N/A	#N/A	#N/A	#N/A	aminopeptidase puromycin sensitive	-1.04732	0.0240428	MACS
5253	PHF2	#N/A	#N/A	#N/A	#N/A	#N/A	PHD finger protein 2	-1.05782	0.0316274	MACS
417	ART1	#N/A	#N/A	#N/A	#N/A	#N/A	ADP-ribosyltransferase 1	0.926916	0.0201087	MACS
NaN	RP11-12A20.7	#N/A	#N/A	#N/A	#N/A	#N/A	----	-1.09113	0.0126278	MACS
NaN	RP11-380M21.2	#N/A	#N/A	#N/A	#N/A	#N/A	----	-1.09678	0.0104311	MACS
54991	C1orf159	#N/A	#N/A	#N/A	#N/A	#N/A	chromosome 1 open reading frame 159	1.0347	0.0229123	MACS
93589	CACNA2D4	#N/A	#N/A	#N/A	#N/A	#N/A	calcium channel, voltage-dependent, alpha 2/delta subunit 4	0.756758	0.0465883	MACS
50937	CDON	#N/A	#N/A	#N/A	#N/A	#N/A	cell adhesion associated, oncogene regulated	0.851551	0.0307542	MACS
79813	EHMT1	#N/A	#N/A	#N/A	#N/A	#N/A	euchromatic histone-lysine N-methyltransferase 1	-1.11985	0.00453097	MACS
NaN	CTD-2231H16.1	#N/A	#N/A	#N/A	#N/A	#N/A	----	0.871343	0.0488497	MACS
57834	CYP4F11	#N/A	#N/A	#N/A	#N/A	#N/A	cytochrome P450, family 4, subfamily F, polypeptide 11	0.906557	0.0254032	MACS
2047	EPHB1	#N/A	#N/A	#N/A	#N/A	#N/A	EPH receptor B1	0.907955	0.0304592	MACS
7439	BEST1	#N/A	#N/A	#N/A	#N/A	#N/A	bestrophin 1	-1.17121	0.0254605	MACS
100462981	MTRNR2L8	#N/A	#N/A	#N/A	#N/A	#N/A	MT-RNR2-like 8	-1.18475	0.00140663	MACS
100462977	MTRNR2L1	#N/A	#N/A	#N/A	#N/A	#N/A	MT-RNR2-like 1	-1.22319	0.00194439	MACS
672	BRCA1	#N/A	#N/A	#N/A	#N/A	#N/A	breast cancer 1, early onset	-1.23277	0.00213806	MACS
1719	DHFR	#N/A	#N/A	#N/A	#N/A	#N/A	dihydrofolate reductase	-1.24643	0.000991433	MACS
NaN	CTB-36O1.7	#N/A	#N/A	#N/A	#N/A	#N/A	----	-1.27618	0.000250277	MACS
92370	ACPL2	#N/A	#N/A	#N/A	#N/A	#N/A	acid phosphatase-like 2	-1.33095	0.0181425	MACS
22795	NID2	#N/A	#N/A	#N/A	#N/A	#N/A	nidogen 2 (osteonidogen)	1.62175	0.00120973	MACS
3064	HTT	#N/A	#N/A	#N/A	#N/A	#N/A	huntingtin	-1.339	0.0163964	MACS
81099	OR4F17	#N/A	#N/A	#N/A	#N/A	#N/A	olfactory receptor, family 4, subfamily F, member 17	0.871902	0.023038	MACS
57159	TRIM54	#N/A	#N/A	#N/A	#N/A	#N/A	tripartite motif containing 54	-1.36817	0.00211352	MACS
117583	PARD3B	#N/A	#N/A	#N/A	#N/A	#N/A	par-3 family cell polarity regulator beta	0.908488	0.0273632	MACS
NaN	FAM90A20P	#N/A	#N/A	#N/A	#N/A	#N/A	putative protein FAM90A20	-1.38932	0.00231208	MACS
NaN	CTD-2541M15.1	#N/A	#N/A	#N/A	#N/A	#N/A	----	-1.45093	0.00643022	MACS
NaN	RP5-857K21.5	#N/A	#N/A	#N/A	#N/A	#N/A	----	-1.46245	0.000167735	MACS
8662	EIF3B	#N/A	#N/A	#N/A	#N/A	#N/A	eukaryotic translation initiation factor 3, subunit B	-1.46871	0.00225791	MACS
51126	NAA20	#N/A	#N/A	#N/A	#N/A	#N/A	N(alpha)-acetyltransferase 20, NatB catalytic subunit	-1.47948	0.0175861	MACS
NaN	AC092431.1	#N/A	#N/A	#N/A	#N/A	#N/A	----	-1.48811	0.00153644	MACS
781	CACNA2D1	#N/A	#N/A	#N/A	#N/A	#N/A	calcium channel, voltage-dependent, alpha 2/delta subunit 1	-1.55274	0.0015079	MACS
81622	UNC93B1	#N/A	#N/A	#N/A	#N/A	#N/A	unc-93 homolog B1 (C. elegans)	-1.63517	0.0032443	MACS
NaN	RP11-447B18.1	#N/A	#N/A	#N/A	#N/A	#N/A	----	0.810089	0.0479049	MACS
8826	IQGAP1	#N/A	#N/A	#N/A	#N/A	#N/A	IQ motif containing GTPase activating protein 1	-1.72863	0.00167053	MACS
NaN	AC055811.1	#N/A	#N/A	#N/A	#N/A	#N/A	----	-1.75341	0.00944762	MACS
83938	C10orf11	#N/A	#N/A	#N/A	#N/A	#N/A	chromosome 10 open reading frame 11	-1.76389	0.00584629	MACS
395	ARHGAP6	#N/A	#N/A	#N/A	#N/A	#N/A	Rho GTPase activating protein 6	-1.77416	0.00152388	MACS
7157	TP53	#N/A	#N/A	#N/A	#N/A	#N/A	tumor protein p53	-1.80634	4.50058e-05	MACS
672	BRCA1	#N/A	#N/A	#N/A	#N/A	#N/A	breast cancer 1, early onset	-1.80899	1.55347e-05	MACS
7157	TP53	#N/A	#N/A	#N/A	#N/A	#N/A	tumor protein p53	-1.96149	4.90158e-06	MACS
153218	SPINK13	#N/A	#N/A	#N/A	#N/A	#N/A	serine peptidase inhibitor, Kazal type 13 (putative)	1.10586	0.00560029	MACS
7157	TP53	#N/A	#N/A	#N/A	#N/A	#N/A	tumor protein p53	-2.2325	1.94833e-07	MACS
NaN	RP11-187C18.6	#N/A	#N/A	#N/A	#N/A	#N/A	----	-2.25064	0.00096954	MACS
7157	TP53	#N/A	#N/A	#N/A	#N/A	#N/A	tumor protein p53	-2.25407	1.42594e-06	MACS
23410	SIRT3	#N/A	#N/A	#N/A	#N/A	#N/A	sirtuin 3	-2.48634	3.13136e-10	MACS
NaN	U6	#N/A	#N/A	#N/A	#N/A	#N/A	----	0.765359	0.0371761	MACS
23410	SIRT3	#N/A	#N/A	#N/A	#N/A	#N/A	sirtuin 3	-2.61427	4.54494e-11	MACS
23410	SIRT3	#N/A	#N/A	#N/A	#N/A	#N/A	sirtuin 3	-2.713	1.85291e-12	MACS

## Sheet: Table S7
Supplementary Table 7. Differentially expressed genes between AD patients and normal subjects identified by EdgeR and DESeq.
		353	29	88	15	10
Entrez Gene ID	HGNC symbol	Neurons	Astrocytes	Oligodendrocytes	Microglia	Endothelial	Description	Expression Level (log2CPM)	log2-fold-change	P-value	method
20	QDPR	#N/A	#N/A	#N/A	#N/A	#N/A	quinoid dihydropteridine reductase	7.60586	1.02151	4.04098e-05	both
25	ZNF704	#N/A	#N/A	#N/A	#N/A	#N/A	zinc finger protein 704	5.16346	0.856392	0.000183662	both
52	LYRM9	#N/A	#N/A	#N/A	#N/A	#N/A	LYR motif containing 9	4.62511	-1.23545	2.14256e-05	both
105	CNGB1	#N/A	#N/A	#N/A	#N/A	#N/A	cyclic nucleotide gated channel beta 1	2.97775	-1.47334	0.000298261	both
135	TNNT1	#N/A	#N/A	#N/A	#N/A	#N/A	troponin T type 1 (skeletal, slow)	3.23169	-0.944075	0.00430913	both
147	NPY	#N/A	#N/A	#N/A	#N/A	#N/A	neuropeptide Y	3.61191	-0.844279	0.00153116	both
148	RAMP2-AS1	#N/A	#N/A	#N/A	#N/A	#N/A	RAMP2 antisense RNA 1	1.39261	0.83272	0.00711649	both
172	DOT1L	#N/A	#N/A	#N/A	#N/A	#N/A	DOT1-like histone H3K79 methyltransferase	4.53701	0.725618	0.00310014	both
172	AFG3L1P	#N/A	#N/A	#N/A	#N/A	#N/A	AFG3-like AAA ATPase 1, pseudogene	2.54609	0.816748	0.00707966	both
176	EFCAB13	#N/A	#N/A	#N/A	#N/A	#N/A	EF-hand calcium binding domain 13	-0.0583028	0.894982	0.00938523	both
187	C2CD4C	#N/A	#N/A	#N/A	#N/A	#N/A	C2 calcium-dependent domain containing 4C	5.07844	-0.619087	0.0141371	both
211	ST6GALNAC5	#N/A	#N/A	#N/A	#N/A	#N/A	ST6 (alpha-N-acetyl-neuraminyl-2,3-beta-galactosyl-1,3)-N-acetylgalactosaminide alpha-2,6-sialyltransferase 5	3.75072	-1.04887	0.00570148	both
225	CPED1	#N/A	#N/A	#N/A	#N/A	#N/A	cadherin-like and PC-esterase domain containing 1	0.336741	0.776182	0.0475139	both
249	DGKA	#N/A	#N/A	#N/A	#N/A	#N/A	diacylglycerol kinase, alpha 80kDa	4.4525	-0.675971	0.00701796	both
272	CDC7	CDC7	#N/A	#N/A	#N/A	#N/A	cell division cycle 7	2.4175	-0.791382	0.0113846	both
279	SMIM5	#N/A	#N/A	#N/A	#N/A	#N/A	small integral membrane protein 5	2.12709	1.21329	0.00277378	both
283	PLP2	#N/A	#N/A	#N/A	#N/A	#N/A	proteolipid protein 2 (colonic epithelium-enriched)	2.54099	0.767747	0.0148262	both
290	SUSD2	#N/A	#N/A	#N/A	#N/A	#N/A	sushi domain containing 2	1.37256	1.07647	0.00305307	both
312	ECM2	#N/A	#N/A	#N/A	#N/A	#N/A	extracellular matrix protein 2, female organ and adipocyte specific	1.40072	2.31834	2.69169e-06	both
318	MTRNR2L10	#N/A	#N/A	#N/A	#N/A	#N/A	MT-RNR2-like 10	5.67382	0.966144	0.00169735	both
320	CDK19	#N/A	#N/A	#N/A	#N/A	#N/A	cyclin-dependent kinase 19	5.38494	0.90723	0.000318648	both
347	RAB3A	RAB3A	#N/A	#N/A	#N/A	#N/A	RAB3A, member RAS oncogene family	6.88126	-1.02356	0.00294188	both
363	AQP6	#N/A	#N/A	#N/A	#N/A	#N/A	aquaporin 6, kidney specific	1.30054	0.750406	0.0281437	both
367	MIR4534	#N/A	#N/A	#N/A	#N/A	#N/A	microRNA 4534	-0.204567	1.39446	0.00256994	both
367	AR	#N/A	#N/A	#N/A	#N/A	#N/A	androgen receptor	1.40154	0.927108	0.00868755	both
377	HPCA	#N/A	#N/A	#N/A	#N/A	#N/A	hippocalcin	6.36215	-0.864844	0.00250684	both
379	PRKAG2-AS1	#N/A	#N/A	#N/A	#N/A	#N/A	PRKAG2 antisense RNA 1	3.17418	-0.816529	0.00780035	both
391	RBPJ	#N/A	#N/A	#N/A	#N/A	#N/A	recombination signal binding protein for immunoglobulin kappa J region	6.22824	0.69879	0.00383805	both
398	BEX1	BEX1	#N/A	#N/A	#N/A	#N/A	brain expressed, X-linked 1	6.79002	-1.0919	0.000338004	both
429	HMG20B	#N/A	#N/A	#N/A	#N/A	#N/A	high mobility group 20B	4.62203	0.733763	0.00543379	both
460	TOB1	#N/A	#N/A	#N/A	#N/A	#N/A	transducer of ERBB2, 1	4.81319	0.645722	0.00792067	both
463	LOC100131347	#N/A	#N/A	#N/A	#N/A	#N/A	RAD52 motif 1 pseudogene	1.02977	0.739085	0.0416693	both
463	ZFHX3	#N/A	#N/A	#N/A	#N/A	#N/A	zinc finger homeobox 3	3.75412	0.582824	0.0167919	both
467	TRIP10	#N/A	#N/A	#N/A	#N/A	#N/A	thyroid hormone receptor interactor 10	4.1067	1.43539	3.96993e-05	both
472	FPGT-TNNI3K	#N/A	#N/A	#N/A	#N/A	#N/A	FPGT-TNNI3K readthrough	2.09104	-0.717607	0.028429	both
478	PRRT2	#N/A	#N/A	#N/A	#N/A	#N/A	proline-rich transmembrane protein 2	6.84147	-0.539589	0.0276658	both
518	PET112	#N/A	#N/A	#N/A	#N/A	#N/A	PET112 homolog (yeast)	4.7966	-0.59932	0.00723221	both
522	PIP4K2A	#N/A	#N/A	PIP4K2A	#N/A	#N/A	phosphatidylinositol-5-phosphate 4-kinase, type II, alpha	7.28763	1.07559	0.000282196	both
526	SLIT1	SLIT1	#N/A	#N/A	#N/A	#N/A	slit homolog 1 (Drosophila)	6.07956	-0.744536	0.00688285	both
527	CHD5	CHD5	#N/A	#N/A	#N/A	#N/A	chromodomain helicase DNA binding protein 5	7.28875	-0.506912	0.0472709	both
537	DDR1	#N/A	#N/A	#N/A	#N/A	#N/A	discoidin domain receptor tyrosine kinase 1	7.13524	0.711001	0.00446496	both
550	HABP4	#N/A	#N/A	#N/A	#N/A	#N/A	hyaluronan binding protein 4	6.42169	-0.485251	0.0228397	both
613	JAM3	#N/A	#N/A	JAM3	#N/A	#N/A	junctional adhesion molecule 3	5.93219	0.765418	0.00291183	both
635	LOC145820	#N/A	#N/A	#N/A	#N/A	#N/A	----	-0.381008	0.854768	0.0157866	both
649	CHN2	#N/A	#N/A	#N/A	#N/A	#N/A	chimerin 2	4.45737	0.936592	4.31709e-05	both
667	LCMT1	#N/A	#N/A	#N/A	#N/A	#N/A	leucine carboxyl methyltransferase 1	4.70208	-0.501703	0.0238349	both
677	DTNB	#N/A	#N/A	#N/A	#N/A	#N/A	dystrobrevin, beta	5.18115	-0.544953	0.0196919	both
678	ETV1	#N/A	#N/A	#N/A	#N/A	#N/A	ets variant 1	4.18623	-0.803903	0.0024476	both
699	LOC100653515	#N/A	#N/A	#N/A	#N/A	#N/A	differential display clone 8	-1.67067	1.32996	0.00139879	both
729	HRASLS2	#N/A	#N/A	#N/A	#N/A	#N/A	HRAS-like suppressor 2	-1.42261	1.62529	4.79263e-05	both
730	TRDN	#N/A	#N/A	#N/A	#N/A	#N/A	triadin	1.47445	0.884615	0.0136557	both
754	TMEM151B	TMEM151B	#N/A	#N/A	#N/A	#N/A	transmembrane protein 151B	5.98993	-0.648101	0.0134359	both
774	MSI1	#N/A	#N/A	#N/A	#N/A	#N/A	musashi RNA-binding protein 1	3.85959	0.618359	0.0170056	both
780	NHP2L1	#N/A	#N/A	#N/A	#N/A	#N/A	NHP2 non-histone chromosome protein 2-like 1 (S. cerevisiae)	6.26589	-0.553342	0.013044	both
783	MYL9	#N/A	#N/A	#N/A	#N/A	#N/A	myosin, light chain 9, regulatory	4.33415	1.34507	1.45669e-05	both
793	SPON2	#N/A	#N/A	#N/A	#N/A	#N/A	spondin 2, extracellular matrix protein	1.60732	-1.33247	0.000221642	both
808	MAP4K4	#N/A	#N/A	#N/A	#N/A	#N/A	mitogen-activated protein kinase kinase kinase kinase 4	8.26426	1.11989	0.00028611	both
815	PTK2B	#N/A	#N/A	#N/A	#N/A	#N/A	protein tyrosine kinase 2 beta	6.92874	-0.682053	0.010466	both
817	PIM3	#N/A	#N/A	#N/A	#N/A	#N/A	pim-3 oncogene	4.87633	0.765948	0.00250779	both
825	MEIS3	MEIS3	#N/A	#N/A	#N/A	#N/A	Meis homeobox 3	5.98834	-0.85483	0.000749795	both
865	BTBD7	#N/A	#N/A	#N/A	#N/A	#N/A	BTB (POZ) domain containing 7	3.86564	0.732237	0.00211073	both
917	JPH2	#N/A	#N/A	#N/A	#N/A	#N/A	junctophilin 2	0.256986	1.38973	0.000373681	both
933	NRXN3	NRXN3	#N/A	#N/A	#N/A	#N/A	neurexin 3	5.06678	-0.806977	0.00659325	both
954	RND1	#N/A	#N/A	#N/A	#N/A	#N/A	Rho family GTPase 1	4.53828	-0.916376	0.00362106	both
1007	RBPMS	#N/A	#N/A	#N/A	#N/A	#N/A	RNA binding protein with multiple splicing	2.84671	0.666383	0.0281827	both
1021	SCUBE3	#N/A	#N/A	#N/A	#N/A	#N/A	signal peptide, CUB domain, EGF-like 3	0.622535	1.19888	0.000335764	both
1028	SYTL2	#N/A	#N/A	#N/A	#N/A	#N/A	synaptotagmin-like 2	5.50374	-1.00603	7.60494e-05	both
1032	ATP6V1H	#N/A	#N/A	#N/A	#N/A	#N/A	ATPase, H+ transporting, lysosomal 50/57kDa, V1 subunit H	6.22532	-0.928839	0.00141437	both
1033	PPEF1	#N/A	#N/A	#N/A	#N/A	#N/A	protein phosphatase, EF-hand calcium binding domain 1	0.892699	-1.58477	0.000141752	both
1038	KCNMA1	#N/A	#N/A	#N/A	#N/A	#N/A	potassium large conductance calcium-activated channel, subfamily M, alpha member 1	5.96217	-0.64591	0.0107903	both
1052	DPP6	DPP6	#N/A	#N/A	#N/A	#N/A	dipeptidyl-peptidase 6	6.37935	-0.789441	0.00222134	both
1071	C6orf141	#N/A	#N/A	#N/A	#N/A	#N/A	chromosome 6 open reading frame 141	-1.47704	-2.33923	2.05201e-06	both
1104	P2RX2	#N/A	#N/A	#N/A	#N/A	#N/A	purinergic receptor P2X, ligand-gated ion channel, 2	1.7689	-2.22628	4.82611e-07	both
1141	ATOH8	#N/A	#N/A	#N/A	#N/A	#N/A	atonal homolog 8 (Drosophila)	4.23468	0.987183	0.00280087	both
1153	SNCG	#N/A	#N/A	#N/A	#N/A	#N/A	synuclein, gamma (breast cancer-specific protein 1)	6.59838	-0.803453	0.00448782	both
1174	EFR3B	#N/A	#N/A	#N/A	#N/A	#N/A	EFR3 homolog B (S. cerevisiae)	5.85804	-0.619396	0.00517935	both
1195	ERBB2IP	#N/A	#N/A	#N/A	#N/A	#N/A	erbb2 interacting protein	6.71297	0.927412	0.000846446	both
1244	LOC148145	#N/A	#N/A	#N/A	#N/A	#N/A	----	-1.49728	1.2467	0.00122603	both
1258	PTGDR2	#N/A	#N/A	#N/A	#N/A	#N/A	prostaglandin D2 receptor 2	2.45834	0.663792	0.0285402	both
1264	MUTYH	#N/A	#N/A	#N/A	#N/A	#N/A	mutY homolog	3.71814	0.740435	0.00700341	both
1267	VDAC1	#N/A	#N/A	#N/A	#N/A	#N/A	voltage-dependent anion channel 1	6.49698	-0.758547	0.00377611	both
1270	ZNF750	#N/A	#N/A	#N/A	#N/A	#N/A	zinc finger protein 750	-1.29525	1.00871	0.0125803	both
1281	INHBA-AS1	#N/A	#N/A	#N/A	#N/A	#N/A	INHBA antisense RNA 1	1.4576	-1.81621	3.89911e-06	both
1287	QRICH2	#N/A	#N/A	#N/A	#N/A	#N/A	glutamine rich 2	3.52993	0.680057	0.0158681	both
1293	TRABD2B	#N/A	#N/A	#N/A	#N/A	#N/A	TraB domain containing 2B	-0.775867	1.21957	0.000706329	both
1295	LIPM	#N/A	#N/A	#N/A	#N/A	#N/A	lipase, family member M	-0.856303	1.002	0.0176372	both
1295	COL8A1	#N/A	#N/A	#N/A	#N/A	#N/A	collagen, type VIII, alpha 1	-0.833347	2.064	3.55802e-05	both
1318	DLGAP2	#N/A	#N/A	#N/A	#N/A	#N/A	discs, large (Drosophila) homolog-associated protein 2	4.27603	-0.776547	0.00886563	both
1358	PCDHA9	#N/A	#N/A	#N/A	#N/A	#N/A	protocadherin alpha 9	0.0203952	1.03981	0.00310793	both
1361	LINC00661	#N/A	#N/A	#N/A	#N/A	#N/A	long intergenic non-protein coding RNA 661	-1.66194	1.16515	0.00310911	both
1387	HSD17B1	#N/A	#N/A	#N/A	#N/A	#N/A	hydroxysteroid (17-beta) dehydrogenase 1	3.9585	0.63287	0.00848187	both
1390	ZNF621	#N/A	#N/A	#N/A	#N/A	#N/A	zinc finger protein 621	4.49317	0.692411	0.00670967	both
1393	TDRD9	#N/A	#N/A	#N/A	#N/A	#N/A	tudor domain containing 9	1.8004	-0.90929	0.00860611	both
1394	BCL11A	BCL11A	#N/A	#N/A	#N/A	#N/A	B-cell CLL/lymphoma 11A (zinc finger protein)	4.33946	-0.829152	0.00779264	both
1396	SYT3	#N/A	#N/A	#N/A	#N/A	#N/A	synaptotagmin III	4.49	-0.650062	0.0143676	both
1414	LOC650623	#N/A	#N/A	#N/A	#N/A	#N/A	----	1.74748	1.07588	0.00245612	both
1427	ZBTB7B	#N/A	#N/A	#N/A	#N/A	#N/A	zinc finger and BTB domain containing 7B	4.1857	0.865771	0.00145426	both
1428	PNCK	#N/A	#N/A	#N/A	#N/A	#N/A	pregnancy up-regulated nonubiquitous CaM kinase	6.07024	-0.6819	0.00659083	both
1435	STAU2	#N/A	#N/A	#N/A	#N/A	#N/A	staufen double-stranded RNA binding protein 2	4.16615	-0.799102	0.00842918	both
1462	KCNIP1	KCNIP1	#N/A	#N/A	#N/A	#N/A	Kv channel interacting protein 1	3.5934	-0.892333	0.000830532	both
1465	TAGLN3	TAGLN3	#N/A	#N/A	#N/A	#N/A	transgelin 3	6.98517	-1.02678	0.000471633	both
1497	TGIF1	#N/A	#N/A	#N/A	#N/A	#N/A	TGFB-induced factor homeobox 1	2.92827	0.878108	0.0105042	both
1663	MYO1E	#N/A	#N/A	#N/A	#N/A	#N/A	myosin IE	3.51371	1.09527	0.000149826	both
1674	TRIB1	#N/A	#N/A	#N/A	TRIB1	#N/A	tribbles pseudokinase 1	3.05922	-0.625453	0.0273535	both
1741	MECR	#N/A	#N/A	#N/A	#N/A	#N/A	mitochondrial trans-2-enoyl-CoA reductase	3.8018	-0.861254	0.000434416	both
1742	NRSN2	NRSN2	#N/A	#N/A	#N/A	#N/A	neurensin 2	6.54179	-0.49194	0.0348298	both
1745	HSPB2	#N/A	#N/A	#N/A	#N/A	#N/A	heat shock 27kDa protein 2	3.0612	0.644332	0.0193827	both
1750	PLEKHG4B	#N/A	#N/A	#N/A	#N/A	#N/A	pleckstrin homology domain containing, family G (with RhoGef domain) member 4B	0.725273	0.921909	0.0135269	both
1755	ADM2	#N/A	#N/A	#N/A	#N/A	#N/A	adrenomedullin 2	-0.734581	1.2189	0.00139444	both
1757	ZBTB5	#N/A	#N/A	#N/A	#N/A	#N/A	zinc finger and BTB domain containing 5	2.95332	0.740248	0.00500163	both
1759	STX1B	#N/A	#N/A	#N/A	#N/A	#N/A	syntaxin 1B	6.8776	-0.653652	0.015772	both
1783	BRWD1	#N/A	#N/A	#N/A	#N/A	#N/A	bromodomain and WD repeat domain containing 1	5.27493	-1.0997	0.000386593	both
1788	C10orf114	#N/A	#N/A	#N/A	#N/A	#N/A	----	3.02549	0.679351	0.0230766	both
1793	SULT1A1	#N/A	#N/A	#N/A	#N/A	#N/A	sulfotransferase family, cytosolic, 1A, phenol-preferring, member 1	4.02416	-0.588552	0.016505	both
1804	ZMAT2	#N/A	#N/A	#N/A	#N/A	#N/A	zinc finger, matrin-type 2	5.3382	-0.488665	0.0399237	both
1806	MRGPRF	#N/A	#N/A	#N/A	#N/A	#N/A	MAS-related GPR, member F	1.79117	1.48441	6.21708e-05	both
1813	MBOAT1	#N/A	#N/A	#N/A	#N/A	#N/A	membrane bound O-acyltransferase domain containing 1	2.09202	0.97625	0.0100479	both
1825	CXCL3	#N/A	#N/A	#N/A	#N/A	#N/A	chemokine (C-X-C motif) ligand 3	-1.9895	1.11236	0.00854201	both
1829	MT1IP	#N/A	#N/A	#N/A	#N/A	#N/A	metallothionein 1I, pseudogene	-1.9758	1.1051	0.0108184	both
1832	ERBB3	#N/A	#N/A	ERBB3	#N/A	#N/A	v-erb-b2 avian erythroblastic leukemia viral oncogene homolog 3	6.01336	1.28185	0.000236154	both
1837	LOC100130776	#N/A	#N/A	#N/A	#N/A	#N/A	----	5.91304	-0.909827	0.000748842	both
1838	TRAK2	#N/A	#N/A	#N/A	#N/A	#N/A	trafficking protein, kinesin binding 2	5.6102	0.62626	0.00538063	both
1842	TMEM30B	#N/A	#N/A	#N/A	#N/A	#N/A	transmembrane protein 30B	0.592479	0.96799	0.00244334	both
1843	PHLPP1	#N/A	#N/A	#N/A	#N/A	#N/A	PH domain and leucine rich repeat protein phosphatase 1	6.20874	0.68193	0.00389711	both
1846	CCDC160	#N/A	#N/A	#N/A	#N/A	#N/A	coiled-coil domain containing 160	0.298331	0.756758	0.037908	both
1871	ESRP2	#N/A	#N/A	#N/A	#N/A	#N/A	epithelial splicing regulatory protein 2	2.32981	0.748392	0.0189761	both
1903	IKZF2	#N/A	#N/A	#N/A	#N/A	#N/A	IKAROS family zinc finger 2 (Helios)	2.6539	0.922893	0.0024189	both
1917	EEF1A2	EEF1A2	#N/A	#N/A	#N/A	#N/A	eukaryotic translation elongation factor 1 alpha 2	7.99418	-0.861482	0.00435307	both
1949	NPM2	NPM2	#N/A	#N/A	#N/A	#N/A	nucleophosmin/nucleoplasmin 2	4.22196	-0.838207	0.00344523	both
1958	RGS20	#N/A	RGS20	#N/A	#N/A	#N/A	regulator of G-protein signaling 20	3.81728	-0.8176	0.00315589	both
1961	PIM2	#N/A	#N/A	#N/A	#N/A	#N/A	pim-2 oncogene	2.93501	-0.703145	0.0232335	both
1978	EMID2	#N/A	#N/A	#N/A	#N/A	#N/A	----	4.1157	-0.87925	0.00750658	both
2006	DAK	#N/A	#N/A	#N/A	#N/A	#N/A	dihydroxyacetone kinase 2 homolog (S. cerevisiae)	3.75308	-0.575568	0.0152692	both
2015	NME8	#N/A	#N/A	#N/A	#N/A	#N/A	NME/NM23 family member 8	-1.14335	1.2524	0.00874582	both
2065	SLC4A1AP	#N/A	#N/A	#N/A	#N/A	#N/A	solute carrier family 4 (anion exchanger), member 1, adaptor protein	4.38516	-0.576349	0.0272571	both
2086	MYOT	#N/A	#N/A	#N/A	#N/A	#N/A	myotilin	2.00486	1.37276	0.000249157	both
2115	KLKB1	#N/A	#N/A	#N/A	#N/A	#N/A	kallikrein B, plasma (Fletcher factor) 1	2.68154	0.887093	0.00797828	both
2157	MAFF	#N/A	#N/A	#N/A	#N/A	#N/A	v-maf avian musculoaponeurotic fibrosarcoma oncogene homolog F	3.75035	1.20866	0.00165633	both
2168	LINC00461	#N/A	#N/A	#N/A	#N/A	#N/A	long intergenic non-protein coding RNA 461	4.08462	-0.77224	0.0410024	both
2170	SOX8	#N/A	#N/A	SOX8	#N/A	#N/A	SRY (sex determining region Y)-box 8	6.59427	1.12927	0.000119086	both
2180	THBS4	#N/A	#N/A	#N/A	#N/A	#N/A	thrombospondin 4	3.79652	-0.596496	0.0150191	both
2185	ASTN1	#N/A	#N/A	#N/A	#N/A	#N/A	astrotactin 1	5.90576	-0.698209	0.012915	both
2187	INSRR	#N/A	#N/A	#N/A	#N/A	#N/A	insulin receptor-related receptor	-1.29184	1.29932	0.000454776	both
2209	LOC100506421	#N/A	#N/A	#N/A	#N/A	#N/A	uncharacterized LOC100506421	3.72166	0.729996	0.0157128	both
2214	RBP4	RBP4	#N/A	#N/A	#N/A	#N/A	retinol binding protein 4, plasma	3.95624	-1.26083	0.000586554	both
2219	BNC2	#N/A	#N/A	#N/A	#N/A	#N/A	basonuclin 2	0.470662	0.945051	0.0138945	both
2241	GIPR	#N/A	#N/A	#N/A	#N/A	#N/A	gastric inhibitory polypeptide receptor	0.458363	1.49036	0.000502965	both
2246	GAD1	GAD1	#N/A	#N/A	#N/A	#N/A	glutamate decarboxylase 1 (brain, 67kDa)	5.01096	-1.21344	0.00224577	both
2257	TINAGL1	#N/A	#N/A	#N/A	#N/A	TINAGL1	tubulointerstitial nephritis antigen-like 1	3.88109	0.5769	0.0368179	both
2258	NSA2	#N/A	#N/A	#N/A	#N/A	#N/A	NSA2 ribosome biogenesis homolog (S. cerevisiae)	4.5189	-0.524298	0.0192145	both
2262	CDKN2C	#N/A	#N/A	#N/A	#N/A	#N/A	cyclin-dependent kinase inhibitor 2C (p18, inhibits CDK4)	2.98552	0.802517	0.00994924	both
2280	KIAA0284	#N/A	#N/A	#N/A	#N/A	#N/A	----	6.44878	-0.841035	0.00119474	both
2306	MS4A8B	#N/A	#N/A	#N/A	#N/A	#N/A	----	-1.14193	-2.17983	1.13141e-06	both
2342	LOC100216545	#N/A	#N/A	#N/A	#N/A	#N/A	----	2.56982	0.960306	0.00289974	both
2353	TNS1	#N/A	#N/A	#N/A	#N/A	#N/A	tensin 1	6.00706	0.833474	0.00131021	both
2524	GRP	#N/A	#N/A	#N/A	#N/A	#N/A	gastrin-releasing peptide	-0.0687374	-2.50542	9.76194e-08	both
2549	LOC440894	#N/A	#N/A	#N/A	#N/A	#N/A	----	2.35915	-1.00196	0.00364043	both
2558	NIPSNAP1	#N/A	#N/A	#N/A	#N/A	#N/A	nipsnap homolog 1 (C. elegans)	4.7802	-0.697322	0.00771195	both
2571	SST	#N/A	#N/A	#N/A	#N/A	#N/A	somatostatin	3.77692	-2.5037	1.02464e-14	both
2596	STX1A	STX1A	#N/A	#N/A	#N/A	#N/A	syntaxin 1A (brain)	6.7025	-0.717836	0.0106115	both
2627	TMEM105	#N/A	#N/A	#N/A	#N/A	#N/A	transmembrane protein 105	-1.55347	1.06815	0.00517244	both
2662	TBC1D7	TBC1D7	#N/A	#N/A	#N/A	#N/A	TBC1 domain family, member 7	2.55863	-0.958864	0.00201581	both
2669	KIF12	#N/A	#N/A	#N/A	#N/A	#N/A	kinesin family member 12	2.02823	-1.34674	0.000270595	both
2677	CACNB1	#N/A	#N/A	#N/A	#N/A	#N/A	calcium channel, voltage-dependent, beta 1 subunit	5.89417	-0.829064	0.0207863	both
2681	SGK3	#N/A	#N/A	#N/A	#N/A	#N/A	serum/glucocorticoid regulated kinase family, member 3	4.21732	0.748983	0.0037971	both
2766	PIDD	#N/A	#N/A	#N/A	#N/A	#N/A	p53-induced death domain protein	5.34134	0.799075	0.00309311	both
2774	C14orf93	#N/A	#N/A	#N/A	#N/A	#N/A	chromosome 14 open reading frame 93	2.5611	0.777927	0.0127082	both
2785	KIF1C	#N/A	#N/A	#N/A	#N/A	#N/A	kinesin family member 1C	7.83631	1.25026	0.000100245	both
2802	TFEB	#N/A	#N/A	#N/A	#N/A	#N/A	transcription factor EB	4.78712	1.12239	0.00042278	both
2805	CRYM	#N/A	#N/A	#N/A	#N/A	#N/A	crystallin, mu	5.52707	-1.57798	0.000128314	both
2810	SPSB1	#N/A	#N/A	#N/A	#N/A	#N/A	splA/ryanodine receptor domain and SOCS box containing 1	3.16643	1.22578	7.63937e-05	both
2823	SERPINE2	#N/A	SERPINE2	#N/A	#N/A	#N/A	serpin peptidase inhibitor, clade E (nexin, plasminogen activator inhibitor type 1), member 2	6.78552	-0.683403	0.00323612	both
2835	BCL2L11	#N/A	#N/A	#N/A	#N/A	#N/A	BCL2-like 11 (apoptosis facilitator)	1.96871	0.810293	0.0104544	both
2845	FPR1	#N/A	#N/A	#N/A	#N/A	#N/A	formyl peptide receptor 1	1.21045	-1.65194	8.00532e-05	both
2874	PPFIA3	#N/A	#N/A	#N/A	#N/A	#N/A	protein tyrosine phosphatase, receptor type, f polypeptide (PTPRF), interacting protein (liprin), alpha 3	6.0933	-0.553457	0.0283937	both
2890	IFRD1	#N/A	#N/A	#N/A	#N/A	#N/A	interferon-related developmental regulator 1	5.00749	0.595903	0.0265132	both
2898	SAP25	#N/A	#N/A	#N/A	#N/A	#N/A	Sin3A-associated protein, 25kDa	3.91926	1.23011	0.0013562	both
2918	ENPP1	#N/A	#N/A	#N/A	#N/A	#N/A	ectonucleotide pyrophosphatase/phosphodiesterase 1	0.882839	0.807803	0.0164737	both
2921	TRPV4	#N/A	#N/A	#N/A	#N/A	#N/A	transient receptor potential cation channel, subfamily V, member 4	-0.737049	0.882396	0.0128859	both
2922	ZIC1	#N/A	#N/A	#N/A	#N/A	#N/A	Zic family member 1	2.77549	1.61692	1.82331e-06	both
2934	DYNC1LI2	#N/A	#N/A	#N/A	#N/A	#N/A	dynein, cytoplasmic 1, light intermediate chain 2	7.44593	0.801661	0.000565962	both
2952	FAM59B	#N/A	FAM59B	#N/A	#N/A	#N/A	----	5.61596	1.07572	0.00117017	both
2954	C10orf35	C10orf35	#N/A	#N/A	#N/A	#N/A	chromosome 10 open reading frame 35	3.76331	-0.818426	0.00204724	both
2956	LINC00507	#N/A	#N/A	#N/A	#N/A	#N/A	long intergenic non-protein coding RNA 507	2.31082	-1.5078	0.0113936	both
2978	HSPB7	#N/A	#N/A	#N/A	#N/A	#N/A	heat shock 27kDa protein family, member 7 (cardiovascular)	1.66307	1.55454	3.682e-05	both
2979	ADAMTS3	#N/A	#N/A	#N/A	#N/A	#N/A	ADAM metallopeptidase with thrombospondin type 1 motif, 3	1.59403	-1.06172	0.00321415	both
2998	IRX2	#N/A	#N/A	#N/A	#N/A	#N/A	iroquois homeobox 2	-0.915448	1.53373	0.00011364	both
3004	IP6K3	#N/A	#N/A	IP6K3	#N/A	#N/A	inositol hexakisphosphate kinase 3	2.22368	1.49549	0.000452566	both
3006	GABRA5	GABRA5	#N/A	#N/A	#N/A	#N/A	gamma-aminobutyric acid (GABA) A receptor, alpha 5	5.41525	-0.808136	0.00627732	both
3008	LOC100289650	#N/A	#N/A	#N/A	#N/A	#N/A	uncharacterized LOC100289650	1.34702	1.45921	0.00031043	both
3036	CDH19	#N/A	#N/A	CDH19	#N/A	#N/A	cadherin 19, type 2	3.09508	1.3628	0.000127451	both
3049	CHCHD7	#N/A	#N/A	#N/A	#N/A	#N/A	coiled-coil-helix-coiled-coil-helix domain containing 7	3.72728	-0.543852	0.0186934	both
3055	ADCYAP1	#N/A	#N/A	#N/A	#N/A	#N/A	adenylate cyclase activating polypeptide 1 (pituitary)	2.28925	-1.96438	4.822e-08	both
3090	HIC1	#N/A	#N/A	#N/A	#N/A	#N/A	hypermethylated in cancer 1	2.45586	0.88226	0.0222421	both
3112	LOC283663	#N/A	#N/A	#N/A	#N/A	#N/A	----	1.31399	1.47109	6.16443e-05	both
3136	HLA-H	#N/A	#N/A	#N/A	#N/A	#N/A	major histocompatibility complex, class I, H (pseudogene)	1.53247	0.706571	0.0324694	both
3137	NEXN	#N/A	#N/A	#N/A	#N/A	#N/A	nexilin (F actin binding protein)	0.71629	1.06818	0.0042706	both
3164	SLC44A1	#N/A	#N/A	SLC44A1	#N/A	#N/A	solute carrier family 44 (choline transporter), member 1	5.50273	1.03602	0.000102122	both
3200	ETV2	#N/A	#N/A	#N/A	#N/A	#N/A	ets variant 2	-1.24425	1.04092	0.00809441	both
3202	SIX2	#N/A	#N/A	#N/A	#N/A	#N/A	SIX homeobox 2	-0.807866	1.68621	0.000123963	both
3208	MLLT11	MLLT11	#N/A	#N/A	#N/A	#N/A	myeloid/lymphoid or mixed-lineage leukemia (trithorax homolog, Drosophila); translocated to, 11	6.46311	-0.909646	0.00499549	both
3241	HPCAL1	#N/A	#N/A	#N/A	#N/A	#N/A	hippocalcin-like 1	6.62296	-0.927626	0.000230943	both
3242	DHRS11	#N/A	#N/A	#N/A	#N/A	#N/A	dehydrogenase/reductase (SDR family) member 11	3.4957	-0.691765	0.0103045	both
3371	FAM163A	#N/A	#N/A	#N/A	#N/A	#N/A	family with sequence similarity 163, member A	0.151533	-1.31298	0.000687944	both
3418	PKIA	PKIA	#N/A	#N/A	#N/A	#N/A	protein kinase (cAMP-dependent, catalytic) inhibitor alpha	5.87422	-0.563462	0.0199017	both
3423	PTP4A2	#N/A	#N/A	#N/A	#N/A	#N/A	protein tyrosine phosphatase type IVA, member 2	7.17454	0.717623	0.00246322	both
3440	TPRG1	#N/A	#N/A	#N/A	#N/A	#N/A	tumor protein p63 regulated 1	-0.941407	0.975776	0.00805763	both
3475	EBF4	#N/A	#N/A	#N/A	#N/A	#N/A	early B-cell factor 4	4.48794	0.818741	0.00228569	both
3486	CPOX	#N/A	#N/A	#N/A	#N/A	#N/A	coproporphyrinogen oxidase	4.26026	0.781903	0.00137508	both
3488	DRP2	DRP2	#N/A	#N/A	#N/A	#N/A	dystrophin related protein 2	4.46072	-0.626907	0.0230651	both
3491	ST3GAL4	#N/A	#N/A	#N/A	#N/A	#N/A	ST3 beta-galactoside alpha-2,3-sialyltransferase 4	4.19702	0.605265	0.00674395	both
3551	BMP1	#N/A	#N/A	#N/A	#N/A	#N/A	bone morphogenetic protein 1	3.94951	0.750225	0.0072035	both
3568	EPN2-AS1	#N/A	#N/A	#N/A	#N/A	#N/A	EPN2 antisense RNA 1	-1.28063	1.82636	0.000219013	both
3569	CCDC81	#N/A	#N/A	#N/A	#N/A	#N/A	coiled-coil domain containing 81	0.311897	1.26093	0.0013002	both
3576	C11orf52	#N/A	#N/A	#N/A	#N/A	#N/A	chromosome 11 open reading frame 52	-0.787769	1.28187	0.00126739	both
3598	OLFM4	#N/A	#N/A	#N/A	#N/A	#N/A	olfactomedin 4	-0.670157	-1.4476	0.00077832	both
3604	ABCB5	#N/A	#N/A	#N/A	#N/A	#N/A	ATP-binding cassette, sub-family B (MDR/TAP), member 5	-1.38785	0.810759	0.0359753	both
3628	TPM3	#N/A	#N/A	#N/A	#N/A	#N/A	tropomyosin 3	6.65424	-0.831381	0.00150221	both
3636	ARPC5L	ARPC5L	#N/A	#N/A	#N/A	#N/A	actin related protein 2/3 complex, subunit 5-like	4.91722	-0.671709	0.00426903	both
3656	SLC37A2	#N/A	#N/A	#N/A	#N/A	#N/A	solute carrier family 37 (glucose-6-phosphate transporter), member 2	1.82718	0.996082	0.00311569	both
3670	ANKRD53	#N/A	#N/A	#N/A	#N/A	#N/A	ankyrin repeat domain 53	-0.25388	1.12186	0.00153685	both
3678	TMEM110-MUSTN1	#N/A	#N/A	#N/A	#N/A	#N/A	TMEM110-MUSTN1 readthrough	3.18753	0.986495	0.000455807	both
3688	ITGB5	#N/A	#N/A	#N/A	#N/A	#N/A	integrin, beta 5	4.87359	0.611836	0.0121018	both
3743	CCDC168	#N/A	#N/A	#N/A	#N/A	#N/A	coiled-coil domain containing 168	-0.704822	0.8464	0.0232265	both
3747	NDUFC2-KCTD14	#N/A	#N/A	#N/A	#N/A	#N/A	NDUFC2-KCTD14 readthrough	4.708	-0.579062	0.0249546	both
3769	LOC730668	#N/A	#N/A	#N/A	#N/A	#N/A	dynein heavy chain -like pseudogene	-1.42934	0.957638	0.0113745	both
3778	SLCO3A1	#N/A	#N/A	#N/A	#N/A	#N/A	solute carrier organic anion transporter family, member 3A1	4.56247	0.870593	0.000247479	both
3799	CDK5	CDK5	#N/A	#N/A	#N/A	#N/A	cyclin-dependent kinase 5	4.76846	-0.752057	0.00321479	both
3815	SLC6A13	#N/A	#N/A	#N/A	#N/A	#N/A	solute carrier family 6 (neurotransmitter transporter), member 13	2.38748	1.00158	0.000813233	both
3818	HIGD1B	#N/A	#N/A	#N/A	#N/A	HIGD1B	HIG1 hypoxia inducible domain family, member 1B	2.58556	0.804652	0.0133233	both
3831	PRKCG	#N/A	#N/A	#N/A	#N/A	#N/A	protein kinase C, gamma	6.33937	-1.4389	1.28454e-05	both
3838	SALL1	#N/A	#N/A	#N/A	#N/A	#N/A	spalt-like transcription factor 1	4.62903	0.708689	0.0037762	both
3856	IGFBP3	IGFBP3	#N/A	#N/A	#N/A	#N/A	insulin-like growth factor binding protein 3	3.92091	0.947895	0.000526573	both
3889	TCTE1	#N/A	#N/A	#N/A	#N/A	#N/A	t-complex-associated-testis-expressed 1	-0.684363	-1.30157	0.0034416	both
3912	AEN	#N/A	#N/A	#N/A	#N/A	#N/A	apoptosis enhancing nuclease	3.12333	0.601057	0.0294778	both
3920	CLASRP	#N/A	#N/A	#N/A	#N/A	#N/A	CLK4-associating serine/arginine rich protein	5.74578	0.678391	0.00757915	both
3925	SCG3	#N/A	#N/A	#N/A	#N/A	#N/A	secretogranin III	6.87992	-1.11238	5.72745e-05	both
3930	CLDN15	#N/A	#N/A	#N/A	#N/A	#N/A	claudin 15	3.32906	1.25037	0.000278821	both
3931	ISYNA1	#N/A	#N/A	#N/A	#N/A	#N/A	inositol-3-phosphate synthase 1	5.33299	0.631951	0.00901714	both
3984	RAPGEF3	#N/A	#N/A	#N/A	#N/A	#N/A	Rap guanine nucleotide exchange factor (GEF) 3	6.7283	0.904883	0.00330884	both
3991	C2orf80	C2orf80	#N/A	#N/A	#N/A	#N/A	chromosome 2 open reading frame 80	3.4516	-1.2562	0.00114493	both
4008	CMTM3	#N/A	#N/A	#N/A	#N/A	#N/A	CKLF-like MARVEL transmembrane domain containing 3	3.47216	1.06452	0.00275244	both
4013	C11orf80	C11orf80	#N/A	#N/A	#N/A	#N/A	chromosome 11 open reading frame 80	2.96189	-0.701969	0.0212033	both
4018	RHBG	#N/A	#N/A	#N/A	#N/A	#N/A	Rh family, B glycoprotein (gene/pseudogene)	-1.86113	1.13111	0.00544261	both
4040	DCLK3	#N/A	#N/A	#N/A	#N/A	#N/A	doublecortin-like kinase 3	0.938659	-1.33336	0.00590216	both
4047	C2CD2L	#N/A	#N/A	#N/A	#N/A	#N/A	C2CD2-like	5.32305	-0.553687	0.0219955	both
4085	LOC100128714	#N/A	#N/A	#N/A	#N/A	#N/A	uncharacterized LOC100128714	0.165293	-1.41282	0.000513421	both
4099	CALY	#N/A	#N/A	#N/A	#N/A	#N/A	calcyon neuron-specific vesicular protein	6.2051	-1.01109	0.00111839	both
4121	TMSB4Y	#N/A	#N/A	#N/A	#N/A	#N/A	thymosin beta 4, Y-linked	0.486398	-1.1442	0.0320484	both
4166	HAR1A	#N/A	#N/A	#N/A	#N/A	#N/A	highly accelerated region 1A (non-protein coding)	2.56939	-1.10954	0.000620257	both
4176	RFPL1-AS1	RFPL1-AS1	#N/A	#N/A	#N/A	#N/A	----	4.88728	-0.850278	0.00745032	both
4193	BAZ1A	#N/A	#N/A	#N/A	#N/A	#N/A	bromodomain adjacent to zinc finger domain, 1A	3.18302	0.751525	0.016327	both
4199	SOCS4	#N/A	#N/A	#N/A	#N/A	#N/A	suppressor of cytokine signaling 4	3.71722	0.656993	0.00808503	both
4207	LATS2	#N/A	#N/A	#N/A	#N/A	#N/A	large tumor suppressor kinase 2	2.18395	0.818193	0.0144366	both
4211	B4GALNT3	#N/A	#N/A	#N/A	#N/A	#N/A	beta-1,4-N-acetyl-galactosaminyl transferase 3	2.03146	-0.999761	0.0143871	both
4239	ORAI3	#N/A	#N/A	#N/A	#N/A	#N/A	ORAI calcium release-activated calcium modulator 3	3.2643	0.720894	0.00836158	both
4245	SOX10	#N/A	#N/A	#N/A	#N/A	#N/A	SRY (sex determining region Y)-box 10	6.34907	1.13244	0.000114284	both
4299	FAM153C	#N/A	#N/A	#N/A	#N/A	#N/A	family with sequence similarity 153, member C, pseudogene	1.6828	-1.09198	0.00388261	both
4313	LOC284454	#N/A	#N/A	#N/A	#N/A	#N/A	uncharacterized LOC284454	1.79151	0.934784	0.00983186	both
4323	PIEZO2	#N/A	#N/A	#N/A	#N/A	#N/A	piezo-type mechanosensitive ion channel component 2	3.79042	1.8038	1.2795e-07	both
4336	ATP6V1D	#N/A	#N/A	#N/A	#N/A	#N/A	ATPase, H+ transporting, lysosomal 34kDa, V1 subunit D	5.90706	-0.736105	0.00482227	both
4338	FAM53B	#N/A	#N/A	#N/A	#N/A	#N/A	family with sequence similarity 53, member B	5.95422	0.818851	0.00196347	both
4340	SMAP2	#N/A	#N/A	#N/A	#N/A	#N/A	small ArfGAP2	5.93628	-0.556042	0.0180325	both
4357	ANXA11	#N/A	#N/A	#N/A	#N/A	#N/A	annexin A11	5.85417	-0.628658	0.00634908	both
4359	MFNG	#N/A	#N/A	#N/A	#N/A	#N/A	MFNG O-fucosylpeptide 3-beta-N-acetylglucosaminyltransferase	2.19126	0.647393	0.0450219	both
4435	GCFC1	#N/A	#N/A	#N/A	#N/A	#N/A	----	4.25868	0.688681	0.00461691	both
4435	CITED1	#N/A	#N/A	#N/A	#N/A	#N/A	Cbp/p300-interacting transactivator, with Glu/Asp-rich carboxy-terminal domain, 1	1.73704	-1.19803	0.000246461	both
4438	FAM221B	#N/A	#N/A	#N/A	#N/A	#N/A	family with sequence similarity 221, member B	-1.76559	0.975139	0.00879963	both
4438	MSH4	#N/A	#N/A	#N/A	#N/A	#N/A	mutS homolog 4	-1.02919	0.916797	0.0254854	both
4440	SSH3	#N/A	#N/A	#N/A	#N/A	#N/A	slingshot protein phosphatase 3	4.35016	0.733422	0.00326994	both
4494	ATP6V1G2	#N/A	#N/A	#N/A	#N/A	#N/A	ATPase, H+ transporting, lysosomal 13kDa, V1 subunit G2	6.64599	-0.907568	0.00310842	both
4502	KLC1	#N/A	#N/A	#N/A	#N/A	#N/A	kinesin light chain 1	7.47037	-0.603937	0.0195993	both
4583	SLC46A2	#N/A	#N/A	#N/A	#N/A	#N/A	solute carrier family 46, member 2	-0.83935	-1.36615	0.00105	both
4604	NT5DC2	#N/A	#N/A	#N/A	#N/A	#N/A	5'-nucleotidase domain containing 2	4.60039	0.654654	0.016779	both
4629	MCAT	#N/A	#N/A	#N/A	#N/A	#N/A	malonyl CoA:ACP acyltransferase (mitochondrial)	3.12464	-0.642272	0.0219667	both
4642	CORT	#N/A	#N/A	#N/A	#N/A	#N/A	cortistatin	2.21074	-1.03894	0.000606412	both
4643	ACOT1	#N/A	#N/A	#N/A	#N/A	#N/A	acyl-CoA thioesterase 1	1.84763	-0.839776	0.0212374	both
4671	ERV3-1	#N/A	#N/A	#N/A	#N/A	#N/A	endogenous retrovirus group 3, member 1	2.45793	-0.686115	0.0316485	both
4675	GOLGA8B	#N/A	#N/A	#N/A	#N/A	#N/A	golgin A8 family, member B	5.35575	-0.891231	0.000929513	both
4684	CENPB	#N/A	#N/A	#N/A	#N/A	#N/A	centromere protein B, 80kDa	6.70865	0.71793	0.00793072	both
4692	RIMS1	RIMS1	#N/A	#N/A	#N/A	#N/A	regulating synaptic membrane exocytosis 1	4.97664	-0.997904	0.000526551	both
4697	CACNG8	CACNG8	#N/A	#N/A	#N/A	#N/A	calcium channel, voltage-dependent, gamma subunit 8	6.2577	-0.612889	0.0189588	both
4698	CRTAP	#N/A	#N/A	#N/A	#N/A	#N/A	cartilage associated protein	6.31634	0.631374	0.010466	both
4702	GNG2	GNG2	#N/A	#N/A	#N/A	#N/A	guanine nucleotide binding protein (G protein), gamma 2	6.11126	-1.07298	0.00117555	both
4709	NPTX2	#N/A	#N/A	#N/A	#N/A	#N/A	neuronal pentraxin II	5.18188	-1.20933	3.12828e-05	both
4718	KLHL21	#N/A	#N/A	#N/A	#N/A	#N/A	kelch-like family member 21	5.74924	0.659714	0.00942524	both
4725	OLFM1	OLFM1	#N/A	#N/A	#N/A	#N/A	olfactomedin 1	7.75599	-0.670408	0.0310051	both
4752	PCSK1	#N/A	#N/A	#N/A	#N/A	#N/A	proprotein convertase subtilisin/kexin type 1	3.07028	-1.24317	0.00955069	both
4774	LOC100131096	#N/A	#N/A	#N/A	#N/A	#N/A	----	4.44896	1.55569	8.22587e-06	both
4781	CBFB	#N/A	#N/A	#N/A	#N/A	#N/A	core-binding factor, beta subunit	4.37433	0.719471	0.0062846	both
4782	RNF130	#N/A	#N/A	RNF130	#N/A	#N/A	ring finger protein 130	5.77984	0.902323	0.00116197	both
4809	SYT5	#N/A	#N/A	#N/A	#N/A	#N/A	synaptotagmin V	6.17653	-0.928548	0.00237629	both
4821	CHST6	#N/A	#N/A	#N/A	#N/A	#N/A	carbohydrate (N-acetylglucosamine 6-O) sulfotransferase 6	4.45707	1.279	0.000178772	both
4826	NEURL	#N/A	#N/A	#N/A	#N/A	#N/A	----	6.23132	-0.613129	0.0153943	both
4851	SIDT1	SIDT1	#N/A	#N/A	#N/A	#N/A	SID1 transmembrane family, member 1	3.49542	-0.774125	0.00860236	both
4852	CMIP	#N/A	#N/A	#N/A	#N/A	#N/A	c-Maf inducing protein	5.95422	-0.593932	0.0120693	both
4889	HSP90AB4P	#N/A	#N/A	#N/A	#N/A	#N/A	heat shock protein 90kDa alpha (cytosolic), class B member 4, pseudogene	0.147099	1.01516	0.0113256	both
4905	IDH2	#N/A	IDH2	#N/A	#N/A	#N/A	isocitrate dehydrogenase 2 (NADP+), mitochondrial	5.54758	-0.645713	0.00771616	both
4907	HSD17B8	#N/A	#N/A	#N/A	#N/A	#N/A	hydroxysteroid (17-beta) dehydrogenase 8	1.80168	-0.763508	0.0284029	both
4948	CROT	#N/A	#N/A	#N/A	#N/A	#N/A	carnitine O-octanoyltransferase	2.47109	-1.1975	0.00537822	both
5046	ICA1	ICA1	#N/A	#N/A	#N/A	#N/A	islet cell autoantigen 1, 69kDa	4.01885	-0.933286	0.00826425	both
5071	TMEM200B	#N/A	#N/A	#N/A	#N/A	#N/A	transmembrane protein 200B	2.53552	0.66004	0.030485	both
5100	CRHR1	#N/A	#N/A	#N/A	#N/A	#N/A	corticotropin releasing hormone receptor 1	3.67028	-0.654872	0.0237434	both
5121	NDUFC2	#N/A	#N/A	#N/A	#N/A	#N/A	NADH dehydrogenase (ubiquinone) 1, subcomplex unknown, 2, 14.5kDa	5.5577	-0.550171	0.0217538	both
5122	CXCR4	#N/A	#N/A	#N/A	#N/A	#N/A	chemokine (C-X-C motif) receptor 4	2.95973	1.84166	1.02171e-05	both
5138	NCALD	#N/A	#N/A	#N/A	#N/A	#N/A	neurocalcin delta	5.94897	-0.921433	0.00313895	both
5151	PDE4DIP	#N/A	#N/A	#N/A	#N/A	#N/A	phosphodiesterase 4D interacting protein	5.45728	-0.639379	0.0132084	both
5164	VWA5B2	VWA5B2	#N/A	#N/A	#N/A	#N/A	von Willebrand factor A domain containing 5B2	5.69222	-0.775411	0.00677103	both
5166	CAPS	#N/A	#N/A	#N/A	#N/A	#N/A	calcyphosine	5.27765	1.58629	0.000113008	both
5176	RIMBP2	RIMBP2	#N/A	#N/A	#N/A	#N/A	RIMS binding protein 2	4.95907	-0.943658	0.00154967	both
5213	GAB2	#N/A	#N/A	#N/A	#N/A	#N/A	GRB2-associated binding protein 2	5.87909	0.750668	0.00415136	both
5224	CORO1A	#N/A	#N/A	#N/A	#N/A	#N/A	coronin, actin binding protein, 1A	5.62649	-0.761967	0.00280894	both
5228	SLC45A3	#N/A	#N/A	#N/A	#N/A	#N/A	solute carrier family 45, member 3	4.06184	1.66662	7.53826e-06	both
5274	TCEAL2	TCEAL2	#N/A	#N/A	#N/A	#N/A	transcription elongation factor A (SII)-like 2	6.04573	-0.702303	0.00368642	both
5283	WIPF3	WIPF3	#N/A	#N/A	#N/A	#N/A	WAS/WASL interacting protein family, member 3	4.77429	-0.888655	0.00136604	both
5287	SPRED3	#N/A	#N/A	#N/A	#N/A	#N/A	sprouty-related, EVH1 domain containing 3	2.52277	-0.781273	0.00789747	both
5311	ITGA5	#N/A	#N/A	#N/A	#N/A	#N/A	integrin, alpha 5 (fibronectin receptor, alpha polypeptide)	3.36884	0.939057	0.00219669	both
5327	HS1BP3	#N/A	#N/A	#N/A	#N/A	#N/A	HCLS1 binding protein 3	3.87463	0.655069	0.00761613	both
5334	MIRLET7BHG	#N/A	#N/A	#N/A	#N/A	#N/A	MIRLET7B host gene (non-protein coding)	3.00801	1.05988	0.0044	both
5355	CREB5	#N/A	#N/A	CREB5	#N/A	#N/A	cAMP responsive element binding protein 5	4.65414	1.16818	5.74563e-05	both
5365	TP53I11	TP53I11	#N/A	#N/A	#N/A	#N/A	tumor protein p53 inducible protein 11	5.14945	-0.885037	0.00210979	both
5396	PRRX1	#N/A	#N/A	#N/A	#N/A	#N/A	paired related homeobox 1	2.9301	0.847168	0.00460566	both
5450	NUP210L	#N/A	#N/A	#N/A	#N/A	#N/A	nucleoporin 210kDa-like	0.361598	1.47408	0.000439438	both
5454	RIN3	#N/A	#N/A	#N/A	#N/A	#N/A	Ras and Rab interactor 3	3.57992	0.634389	0.0346409	both
5504	GAD2	GAD2	#N/A	#N/A	#N/A	#N/A	glutamate decarboxylase 2 (pancreatic islets and brain, 65kDa)	3.17305	-1.3288	0.00125942	both
5519	B9D1	B9D1	#N/A	#N/A	#N/A	#N/A	B9 protein domain 1	2.45635	-0.960287	0.00526455	both
5534	RBM6	#N/A	#N/A	#N/A	#N/A	#N/A	RNA binding motif protein 6	6.78633	0.653725	0.0189813	both
5570	GOLT1A	#N/A	#N/A	#N/A	#N/A	#N/A	golgi transport 1A	0.0875828	-1.41881	4.752e-05	both
5581	PCDH8	PCDH8	#N/A	#N/A	#N/A	#N/A	protocadherin 8	3.64111	-1.55587	0.00121919	both
5582	RAB11A	#N/A	#N/A	#N/A	#N/A	#N/A	RAB11A, member RAS oncogene family	5.98367	-0.511711	0.0327115	both
5601	CD22	#N/A	#N/A	#N/A	#N/A	#N/A	CD22 molecule	6.00723	1.57991	0.000128188	both
5613	FAM109A	#N/A	#N/A	#N/A	#N/A	#N/A	family with sequence similarity 109, member A	3.01924	0.610827	0.0181884	both
5629	CDH23	#N/A	#N/A	#N/A	#N/A	#N/A	cadherin-related 23	2.37338	1.04029	0.00867218	both
5638	PROX1	#N/A	#N/A	#N/A	#N/A	#N/A	prospero homeobox 1	3.22974	0.936106	0.00185632	both
5664	IP6K2	#N/A	#N/A	#N/A	#N/A	#N/A	inositol hexakisphosphate kinase 2	4.4898	0.843309	0.000896829	both
5681	FAM108B1	#N/A	#N/A	#N/A	#N/A	#N/A	----	4.07139	0.715384	0.00253312	both
5729	LOC645434	#N/A	#N/A	#N/A	#N/A	#N/A	uncharacterized LOC645434	-1.80933	-1.7159	8.54665e-05	both
5744	GPR35	#N/A	#N/A	#N/A	#N/A	#N/A	G protein-coupled receptor 35	1.86411	0.891543	0.010034	both
5757	ATP5A1	#N/A	#N/A	#N/A	#N/A	#N/A	ATP synthase, H+ transporting, mitochondrial F1 complex, alpha subunit 1, cardiac muscle	7.20966	-0.50549	0.0371215	both
5790	RFFL	#N/A	#N/A	#N/A	#N/A	#N/A	ring finger and FYVE-like domain containing E3 ubiquitin protein ligase	4.84305	0.901091	0.000264457	both
5799	LPAR1	#N/A	#N/A	LPAR1	#N/A	#N/A	lysophosphatidic acid receptor 1	6.13126	1.29038	1.08405e-05	both
5829	PHIP	#N/A	#N/A	#N/A	#N/A	#N/A	pleckstrin homology domain interacting protein	5.17825	0.693211	0.00144289	both
5858	ADIPOQ	#N/A	#N/A	#N/A	#N/A	#N/A	adiponectin, C1Q and collagen domain containing	-1.3172	0.922076	0.0135778	both
5860	TUBB2B	#N/A	#N/A	#N/A	#N/A	#N/A	tubulin, beta 2B class IIb	6.75904	-0.89661	0.00104367	both
5902	CPNE5	CPNE5	#N/A	#N/A	#N/A	#N/A	copine V	5.61689	-0.643854	0.0172529	both
5919	PTER	#N/A	#N/A	#N/A	#N/A	#N/A	phosphotriesterase related	5.67127	-0.971029	0.00664533	both
5970	ANP32B	#N/A	#N/A	#N/A	#N/A	#N/A	acidic (leucine-rich) nuclear phosphoprotein 32 family, member B	5.55536	0.698421	0.00724258	both
5970	RELA	#N/A	#N/A	#N/A	#N/A	#N/A	v-rel avian reticuloendotheliosis viral oncogene homolog A	5.33404	0.736418	0.00521171	both
5988	CSF1	#N/A	#N/A	#N/A	#N/A	#N/A	colony stimulating factor 1 (macrophage)	4.92354	1.14065	0.000274807	both
5996	RGS1	#N/A	#N/A	#N/A	RGS1	#N/A	regulator of G-protein signaling 1	4.03895	2.48716	1.13519e-09	both
5998	SH3PXD2B	#N/A	#N/A	#N/A	#N/A	#N/A	SH3 and PX domains 2B	4.57843	0.65744	0.00968035	both
5999	IRF2BP2	#N/A	#N/A	#N/A	#N/A	#N/A	interferon regulatory factor 2 binding protein 2	6.06362	0.60511	0.0169412	both
6023	MIR1244-2	#N/A	#N/A	#N/A	#N/A	#N/A	microRNA 1244-2	6.05086	0.727959	0.00554049	both
6038	LINC00476	#N/A	#N/A	#N/A	#N/A	#N/A	long intergenic non-protein coding RNA 476	2.67243	0.729371	0.0114514	both
6043	NPC1	#N/A	#N/A	#N/A	#N/A	#N/A	Niemann-Pick disease, type C1	5.12911	0.820049	0.00109251	both
6093	GNG13	#N/A	#N/A	#N/A	#N/A	#N/A	guanine nucleotide binding protein (G protein), gamma 13	1.78371	-1.43794	0.00177676	both
6242	KIAA1644	KIAA1644	#N/A	#N/A	#N/A	#N/A	KIAA1644	5.52335	-0.797991	0.00519475	both
6259	THOC3	#N/A	#N/A	#N/A	#N/A	#N/A	THO complex 3	2.48444	-0.980493	0.0129415	both
6272	HPRT1	HPRT1	#N/A	#N/A	#N/A	#N/A	hypoxanthine phosphoribosyltransferase 1	5.19618	-0.985575	0.00372356	both
6343	LOC643037	#N/A	#N/A	#N/A	#N/A	#N/A	uncharacterized LOC643037	-1.09084	-1.39109	0.00109945	both
6423	PRMT8	PRMT8	#N/A	#N/A	#N/A	#N/A	protein arginine methyltransferase 8	3.30362	-1.55604	0.000171342	both
6424	SFTPA2	#N/A	#N/A	#N/A	#N/A	#N/A	surfactant protein A2	-1.21207	-1.39194	0.00112207	both
6431	SHROOM1	#N/A	#N/A	#N/A	#N/A	#N/A	shroom family member 1	5.16729	0.848145	0.00211562	both
6456	ATXN10	#N/A	#N/A	#N/A	#N/A	#N/A	ataxin 10	5.82629	-0.621729	0.0201266	both
6468	ANKRD40	#N/A	#N/A	#N/A	#N/A	#N/A	ankyrin repeat domain 40	6.88962	0.922843	0.00101904	both
6505	DNAH17	#N/A	#N/A	#N/A	#N/A	#N/A	dynein, axonemal, heavy chain 17	3.63098	0.898752	0.00156997	both
6506	C1orf95	#N/A	#N/A	#N/A	#N/A	#N/A	chromosome 1 open reading frame 95	6.31001	-1.02328	5.91086e-05	both
6511	TESC	#N/A	#N/A	#N/A	#N/A	#N/A	tescalcin	3.48972	-0.730684	0.00517408	both
6522	LOC100288778	#N/A	#N/A	#N/A	#N/A	#N/A	WAS protein family homolog 1 pseudogene	5.15228	0.994068	0.0226894	both
6536	KLK7	#N/A	#N/A	#N/A	#N/A	#N/A	kallikrein-related peptidase 7	3.7776	-1.27522	0.000300659	both
6558	C1QTNF1	#N/A	#N/A	#N/A	#N/A	#N/A	C1q and tumor necrosis factor related protein 1	3.14498	0.874025	0.00516896	both
6569	PRRG1	#N/A	#N/A	PRRG1	#N/A	#N/A	proline rich Gla (G-carboxyglutamic acid) 1	3.87346	1.16814	0.00239534	both
6570	LOC284837	#N/A	#N/A	#N/A	#N/A	#N/A	uncharacterized LOC284837	-0.574183	0.978693	0.00979153	both
6582	TBC1D29	#N/A	#N/A	#N/A	#N/A	#N/A	TBC1 domain family, member 29	-1.88159	0.82855	0.0312334	both
6588	BACE2	#N/A	#N/A	#N/A	#N/A	#N/A	beta-site APP-cleaving enzyme 2	1.88618	0.800869	0.0150134	both
6599	MYO1D	#N/A	#N/A	#N/A	#N/A	#N/A	myosin ID	3.79353	0.999323	0.000374867	both
6608	ASIC2	#N/A	#N/A	#N/A	#N/A	#N/A	acid-sensing (proton-gated) ion channel 2	3.79557	-0.610624	0.020787	both
6616	CTXN1	#N/A	#N/A	#N/A	#N/A	#N/A	cortexin 1	7.23287	-0.683407	0.00711321	both
6620	HIPK2	#N/A	#N/A	#N/A	#N/A	#N/A	homeodomain interacting protein kinase 2	8.36731	1.14781	0.000164172	both
6622	VGF	#N/A	#N/A	#N/A	#N/A	#N/A	VGF nerve growth factor inducible	4.88678	-2.1298	1.26811e-10	both
6623	BZRAP1	#N/A	#N/A	#N/A	#N/A	#N/A	benzodiazapine receptor (peripheral) associated protein 1	6.96071	-0.962032	0.000101733	both
6666	MDM4	#N/A	#N/A	#N/A	#N/A	#N/A	Mdm4 p53 binding protein homolog (mouse)	4.80125	0.764505	0.00221599	both
6667	CREB3L1	#N/A	#N/A	#N/A	#N/A	#N/A	cAMP responsive element binding protein 3-like 1	2.30164	-0.84696	0.00288748	both
6678	MT2A	#N/A	#N/A	#N/A	#N/A	#N/A	metallothionein 2A	6.90067	0.914242	0.00109439	both
6715	C1orf56	#N/A	#N/A	#N/A	#N/A	#N/A	chromosome 1 open reading frame 56	3.57568	0.574023	0.0276946	both
6772	ABCA1	#N/A	#N/A	#N/A	#N/A	#N/A	ATP-binding cassette, sub-family A (ABC1), member 1	4.15889	0.925137	0.000779836	both
6853	TUBB4B	#N/A	#N/A	#N/A	#N/A	#N/A	tubulin, beta 4B class IVb	6.88906	-0.519856	0.0314557	both
6857	SLC25A3	#N/A	#N/A	#N/A	#N/A	#N/A	solute carrier family 25 (mitochondrial carrier; phosphate carrier), member 3	6.33184	-0.477401	0.0379573	both
6869	OR7E14P	#N/A	#N/A	#N/A	#N/A	#N/A	olfactory receptor, family 7, subfamily E, member 14 pseudogene	-0.485804	0.892295	0.010863	both
6874	TCERG1L	#N/A	#N/A	#N/A	#N/A	#N/A	transcription elongation regulator 1-like	2.50802	-0.916253	0.00969916	both
6880	NYAP1	#N/A	#N/A	#N/A	#N/A	#N/A	neuronal tyrosine-phosphorylated phosphoinositide-3-kinase adaptor 1	5.36371	-0.671552	0.0118488	both
6894	SHB	#N/A	#N/A	#N/A	#N/A	#N/A	Src homology 2 domain containing adaptor protein B	3.79182	0.76155	0.00438411	both
6909	PIAS2	#N/A	#N/A	#N/A	#N/A	#N/A	protein inhibitor of activated STAT, 2	2.71183	-0.675542	0.0413534	both
6915	HAPLN1	HAPLN1	#N/A	#N/A	#N/A	#N/A	hyaluronan and proteoglycan link protein 1	0.624468	-1.21548	0.00407089	both
6938	GLDC	#N/A	#N/A	#N/A	#N/A	#N/A	glycine dehydrogenase (decarboxylating)	3.15678	-0.687214	0.0155347	both
7018	SYNGR3	SYNGR3	#N/A	#N/A	#N/A	#N/A	synaptogyrin 3	6.26416	-0.838215	0.00443208	both
7040	GRASP	#N/A	#N/A	#N/A	#N/A	#N/A	GRP1 (general receptor for phosphoinositides 1)-associated scaffold protein	4.56607	-0.486463	0.0454659	both
7041	AZGP1	#N/A	#N/A	#N/A	#N/A	#N/A	alpha-2-glycoprotein 1, zinc-binding	3.98406	1.47914	0.000232485	both
7053	SLC16A12	#N/A	#N/A	#N/A	#N/A	#N/A	solute carrier family 16, member 12	-0.601208	1.00101	0.0111354	both
7060	RARRES2	#N/A	#N/A	#N/A	#N/A	#N/A	retinoic acid receptor responder (tazarotene induced) 2	4.04571	0.836972	0.00151716	both
7073	GADD45A	#N/A	#N/A	#N/A	#N/A	#N/A	growth arrest and DNA-damage-inducible, alpha	3.55576	-0.725236	0.00869469	both
7082	SNRNP27	#N/A	#N/A	#N/A	#N/A	#N/A	small nuclear ribonucleoprotein 27kDa (U4/U6.U5)	4.26253	-0.618951	0.00513604	both
7102	PDE2A	PDE2A	#N/A	#N/A	#N/A	#N/A	phosphodiesterase 2A, cGMP-stimulated	7.0874	-0.626907	0.0202411	both
7103	SLC26A9	#N/A	#N/A	#N/A	#N/A	#N/A	solute carrier family 26 (anion exchanger), member 9	0.784734	0.871119	0.0266823	both
7123	EXTL1	#N/A	#N/A	#N/A	#N/A	#N/A	exostosin-like glycosyltransferase 1	5.20757	-0.733253	0.00391296	both
7170	USP54	#N/A	#N/A	USP54	#N/A	#N/A	ubiquitin specific peptidase 54	6.10029	0.95957	0.000336774	both
7273	LOC100288122	#N/A	#N/A	#N/A	#N/A	#N/A	----	-1.33337	0.931027	0.0222942	both
7334	RGMA	#N/A	#N/A	#N/A	#N/A	#N/A	repulsive guidance molecule family member a	6.17664	0.716745	0.00585093	both
7335	ARAP1	#N/A	#N/A	#N/A	#N/A	#N/A	ArfGAP with RhoGAP domain, ankyrin repeat and PH domain 1	6.22897	0.711854	0.00498369	both
7336	ACSS2	#N/A	#N/A	#N/A	#N/A	#N/A	acyl-CoA synthetase short-chain family member 2	5.05491	0.664283	0.00819146	both
7347	MPST	#N/A	#N/A	#N/A	#N/A	#N/A	mercaptopyruvate sulfurtransferase	4.71358	0.784327	0.00950331	both
7368	PPAP2C	#N/A	#N/A	PPAP2C	#N/A	#N/A	phosphatidic acid phosphatase type 2C	4.20966	1.33726	2.50733e-05	both
7373	NEK2	#N/A	#N/A	#N/A	#N/A	#N/A	NIMA-related kinase 2	-0.836822	-1.78278	0.000248897	both
7416	UBE2V1	#N/A	#N/A	#N/A	#N/A	#N/A	ubiquitin-conjugating enzyme E2 variant 1	6.14389	-0.488014	0.0174109	both
7417	GDAP1	#N/A	#N/A	#N/A	#N/A	#N/A	ganglioside induced differentiation associated protein 1	5.47355	-0.778206	0.0090981	both
7419	CACNG3	CACNG3	#N/A	#N/A	#N/A	#N/A	calcium channel, voltage-dependent, gamma subunit 3	5.57323	-1.03031	0.00065558	both
7425	CTDSP2	#N/A	#N/A	#N/A	#N/A	#N/A	CTD (carboxy-terminal domain, RNA polymerase II, polypeptide A) small phosphatase 2	6.48553	0.696509	0.00534522	both
7442	CMSS1	#N/A	#N/A	#N/A	#N/A	#N/A	cms1 ribosomal small subunit homolog (yeast)	3.41487	-0.802812	0.00619603	both
7447	TUBB2A	#N/A	#N/A	#N/A	#N/A	#N/A	tubulin, beta 2A class IIa	6.71325	-1.10628	0.00146367	both
7456	PLAGL2	#N/A	#N/A	#N/A	#N/A	#N/A	pleiomorphic adenoma gene-like 2	3.10201	0.601806	0.0281069	both
7477	SOCS6	#N/A	#N/A	#N/A	SOCS6	#N/A	suppressor of cytokine signaling 6	3.56548	0.585769	0.0140343	both
7480	WNT10B	#N/A	#N/A	#N/A	#N/A	#N/A	wingless-type MMTV integration site family, member 10B	4.29353	-1.07514	0.0002562	both
7546	PPP1R14B	#N/A	#N/A	#N/A	#N/A	#N/A	protein phosphatase 1, regulatory (inhibitor) subunit 14B	4.62262	0.81961	0.00145212	both
7562	FAM65C	#N/A	#N/A	#N/A	#N/A	#N/A	family with sequence similarity 65, member C	2.25808	1.37613	0.00015511	both
7652	LOC100505817	#N/A	#N/A	#N/A	#N/A	#N/A	uncharacterized LOC100505817	-1.97157	1.17536	0.00366534	both
7704	ZBTB16	#N/A	#N/A	#N/A	#N/A	#N/A	zinc finger and BTB domain containing 16	2.60974	0.883965	0.00265753	both
7732	LINC00087	LINC00087	#N/A	#N/A	#N/A	#N/A	long intergenic non-protein coding RNA 87	4.99838	-0.887899	0.00175648	both
7754	RNFT2	#N/A	#N/A	#N/A	#N/A	#N/A	ring finger protein, transmembrane 2	3.67635	-0.663525	0.00602388	both
7762	PIN4P1	#N/A	#N/A	#N/A	#N/A	#N/A	protein (peptidylprolyl cis/trans isomerase) NIMA-interacting, 4 pseudogene 1	-0.914918	1.27075	0.000759387	both
7775	CHRAC1	#N/A	#N/A	#N/A	#N/A	#N/A	chromatin accessibility complex 1	3.57095	0.847413	0.00245644	both
7799	GSTA4	#N/A	#N/A	#N/A	#N/A	#N/A	glutathione S-transferase alpha 4	4.84101	-0.560903	0.0115654	both
7852	LCAT	#N/A	#N/A	#N/A	#N/A	#N/A	lecithin-cholesterol acyltransferase	3.85947	0.91679	0.00359925	both
7941	LOC100505806	#N/A	#N/A	#N/A	#N/A	#N/A	----	1.30001	0.828026	0.027462	both
7942	TPM2	#N/A	#N/A	#N/A	#N/A	#N/A	tropomyosin 2 (beta)	5.57189	0.654961	0.010619	both
8073	SSFA2	#N/A	#N/A	#N/A	#N/A	#N/A	sperm specific antigen 2	6.0842	0.729599	0.0040907	both
8111	GJC1	#N/A	#N/A	#N/A	#N/A	GJC1	gap junction protein, gamma 1, 45kDa	2.03428	0.723221	0.0140869	both
8120	ATP5J	#N/A	#N/A	#N/A	#N/A	#N/A	ATP synthase, H+ transporting, mitochondrial Fo complex, subunit F6	5.37718	-0.52026	0.0124705	both
8128	MLANA	#N/A	#N/A	#N/A	#N/A	#N/A	melan-A	-1.56029	1.13102	0.00399872	both
8190	PPHLN1	#N/A	#N/A	#N/A	#N/A	#N/A	periphilin 1	3.58665	-0.697857	0.0270968	both
8237	CPNE6	#N/A	#N/A	#N/A	#N/A	#N/A	copine VI (neuronal)	6.51597	-0.717719	0.0022487	both
8349	ENSA	#N/A	#N/A	#N/A	#N/A	#N/A	endosulfine alpha	5.93366	-0.984162	0.000761614	both
8382	COA1	#N/A	#N/A	#N/A	#N/A	#N/A	cytochrome c oxidase assembly factor 1 homolog (S. cerevisiae)	3.03028	-0.683489	0.0130177	both
8395	TLCD1	#N/A	TLCD1	#N/A	#N/A	#N/A	TLC domain containing 1	2.06885	-0.705515	0.0282706	both
8404	RAPGEF4	RAPGEF4	#N/A	#N/A	#N/A	#N/A	Rap guanine nucleotide exchange factor (GEF) 4	6.95779	-1.01366	0.000620579	both
8406	EVA1B	#N/A	#N/A	#N/A	#N/A	#N/A	eva-1 homolog B (C. elegans)	2.77676	0.682568	0.0305448	both
8481	FAM19A1	#N/A	#N/A	#N/A	#N/A	#N/A	family with sequence similarity 19 (chemokine (C-C motif)-like), member A1	3.2661	-1.07402	0.00603901	both
8499	CNDP1	#N/A	#N/A	CNDP1	#N/A	#N/A	carnosine dipeptidase 1 (metallopeptidase M20 family)	5.09415	1.16987	4.41804e-06	both
8508	AFG3L2	#N/A	#N/A	#N/A	#N/A	#N/A	AFG3-like AAA ATPase 2	4.77462	-0.51841	0.0348709	both
8514	BCR	#N/A	#N/A	#N/A	#N/A	#N/A	breakpoint cluster region	6.64305	-0.534937	0.0208513	both
8541	MAVS	#N/A	#N/A	#N/A	#N/A	#N/A	mitochondrial antiviral signaling protein	6.08159	0.705486	0.00753646	both
8564	FCRLA	#N/A	#N/A	#N/A	#N/A	#N/A	Fc receptor-like A	-1.15795	1.3965	0.000423995	both
8612	POLDIP3	#N/A	#N/A	#N/A	#N/A	#N/A	polymerase (DNA-directed), delta interacting protein 3	5.66904	0.634675	0.00538021	both
8620	TCF12	#N/A	#N/A	#N/A	#N/A	#N/A	transcription factor 12	4.72586	0.641645	0.00762867	both
8622	LIN7B	LIN7B	#N/A	#N/A	#N/A	#N/A	lin-7 homolog B (C. elegans)	3.83886	-0.540039	0.0268848	both
8632	GNRH1	#N/A	#N/A	#N/A	#N/A	#N/A	gonadotropin-releasing hormone 1 (luteinizing-releasing hormone)	1.51736	0.748131	0.0333189	both
8639	LTBP2	#N/A	#N/A	#N/A	#N/A	#N/A	latent transforming growth factor beta binding protein 2	2.45233	0.651888	0.0234877	both
8698	ADAMTSL5	#N/A	#N/A	#N/A	#N/A	#N/A	ADAMTS-like 5	1.22892	0.712476	0.0390788	both
8715	ZNF524	#N/A	#N/A	#N/A	#N/A	#N/A	zinc finger protein 524	3.54534	0.634074	0.0196789	both
8766	KIAA1598	#N/A	#N/A	#N/A	#N/A	#N/A	KIAA1598	7.07189	0.899003	0.000890677	both
8826	NRSN1	NRSN1	#N/A	#N/A	#N/A	#N/A	neurensin 1	5.23994	-1.14087	0.000197572	both
8871	DDX25	#N/A	#N/A	#N/A	#N/A	#N/A	DEAD (Asp-Glu-Ala-Asp) box helicase 25	3.65659	-0.654075	0.0142019	both
8874	TUBA8	TUBA8	#N/A	#N/A	#N/A	#N/A	tubulin, alpha 8	4.27548	-1.13384	0.0019851	both
8877	ANKRD39	#N/A	#N/A	#N/A	#N/A	#N/A	ankyrin repeat domain 39	2.91934	-0.856852	0.00333372	both
8900	MAGI2-AS3	#N/A	#N/A	#N/A	#N/A	#N/A	MAGI2 antisense RNA 3	4.44641	0.870014	0.00636515	both
8914	KIRREL2	#N/A	#N/A	#N/A	#N/A	#N/A	kin of IRRE like 2 (Drosophila)	0.678507	-1.12686	0.00184015	both
8936	GGCX	#N/A	#N/A	#N/A	#N/A	#N/A	gamma-glutamyl carboxylase	6.17222	0.672362	0.00583104	both
8941	MYO9B	#N/A	#N/A	#N/A	#N/A	#N/A	myosin IXB	6.36804	0.784195	0.00273055	both
8997	ZFP36L2	#N/A	#N/A	#N/A	#N/A	#N/A	ZFP36 ring finger protein-like 2	5.08794	0.771791	0.00277505	both
9033	DLX6	DLX6	#N/A	#N/A	#N/A	#N/A	distal-less homeobox 6	0.115122	-1.13582	0.00514216	both
9051	LOC728730	LOC728730	#N/A	#N/A	#N/A	#N/A	uncharacterized LOC728730	2.21938	-1.02772	0.00449291	both
9053	FBXO32	#N/A	#N/A	#N/A	#N/A	#N/A	F-box protein 32	4.93326	0.831337	0.000576937	both
9075	FUT6	#N/A	#N/A	#N/A	#N/A	#N/A	fucosyltransferase 6 (alpha (1,3) fucosyltransferase)	-1.88772	1.11235	0.00539799	both
9077	KLHL35	#N/A	#N/A	#N/A	#N/A	#N/A	kelch-like family member 35	1.87549	-0.803235	0.023259	both
9079	MCM7	#N/A	#N/A	#N/A	#N/A	#N/A	minichromosome maintenance complex component 7	5.41481	0.920211	0.00115577	both
9087	ITIH2	#N/A	#N/A	#N/A	#N/A	#N/A	inter-alpha-trypsin inhibitor heavy chain 2	0.951847	0.810806	0.0185239	both
9149	NOXA1	#N/A	#N/A	#N/A	#N/A	#N/A	NADPH oxidase activator 1	4.79832	-0.723006	0.0251395	both
9167	C11orf9	#N/A	#N/A	#N/A	#N/A	#N/A	----	7.1336	1.4708	8.95819e-06	both
9228	CHCHD6	CHCHD6	#N/A	#N/A	#N/A	#N/A	coiled-coil-helix-coiled-coil-helix domain containing 6	3.88933	-0.916247	0.000683052	both
9229	CAPN12	#N/A	#N/A	#N/A	#N/A	#N/A	calpain 12	5.03483	0.664082	0.0155525	both
9249	MID1IP1	#N/A	#N/A	#N/A	#N/A	#N/A	MID1 interacting protein 1	6.30038	1.18413	4.65964e-05	both
9253	POGK	#N/A	#N/A	#N/A	#N/A	#N/A	pogo transposable element with KRAB domain	5.57779	0.755052	0.00122092	both
9256	MPC2	#N/A	#N/A	#N/A	#N/A	#N/A	mitochondrial pyruvate carrier 2	5.26691	-0.633666	0.0119374	both
9267	CA10	#N/A	#N/A	#N/A	#N/A	#N/A	carbonic anhydrase X	4.85951	-0.930543	0.00435069	both
9306	SERPINF2	#N/A	#N/A	#N/A	#N/A	#N/A	serpin peptidase inhibitor, clade F (alpha-2 antiplasmin, pigment epithelium derived factor), member 2	2.01325	1.04833	0.0135342	both
9317	CRTC3	#N/A	#N/A	#N/A	#N/A	#N/A	CREB regulated transcription coactivator 3	4.76722	0.613435	0.00616782	both
9362	SUB1	#N/A	#N/A	#N/A	#N/A	#N/A	SUB1 homolog (S. cerevisiae)	6.29689	-0.798719	0.0022516	both
9369	CDR2L	#N/A	#N/A	#N/A	#N/A	#N/A	cerebellar degeneration-related protein 2-like	4.39477	1.01031	7.10453e-05	both
9370	ACSM1	#N/A	#N/A	#N/A	#N/A	#N/A	acyl-CoA synthetase medium-chain family member 1	-1.39322	0.889213	0.0329639	both
9399	BEGAIN	#N/A	#N/A	#N/A	#N/A	#N/A	brain-enriched guanylate kinase-associated	5.45575	-0.6808	0.00434515	both
9414	ARPP21	ARPP21	#N/A	#N/A	#N/A	#N/A	cAMP-regulated phosphoprotein, 21kDa	5.1251	-1.20094	0.00180963	both
9457	LOXL4	#N/A	#N/A	#N/A	#N/A	#N/A	lysyl oxidase-like 4	0.0721344	0.965524	0.00524454	both
9457	FHL5	#N/A	#N/A	#N/A	#N/A	#N/A	four and a half LIM domains 5	0.188865	1.64808	0.000302628	both
9463	NNAT	NNAT	#N/A	#N/A	#N/A	#N/A	neuronatin	5.39905	-0.973143	0.0014894	both
9499	MIR3187	#N/A	#N/A	#N/A	#N/A	#N/A	microRNA 3187	0.930568	-1.15022	0.00592705	both
9500	PNMA3	PNMA3	#N/A	#N/A	#N/A	#N/A	paraneoplastic Ma antigen 3	5.76605	-1.04177	0.00169919	both
9514	PTRF	#N/A	#N/A	#N/A	#N/A	#N/A	polymerase I and transcript release factor	5.34828	0.980098	4.51949e-05	both
9517	FNDC9	FNDC9	#N/A	#N/A	#N/A	#N/A	fibronectin type III domain containing 9	2.78261	-1.00537	0.0030709	both
9518	C21orf67	#N/A	#N/A	#N/A	#N/A	#N/A	chromosome 21 open reading frame 67	0.82498	-0.870187	0.0131198	both
9536	FRG1B	#N/A	#N/A	#N/A	#N/A	#N/A	FSHD region gene 1 family, member B	2.56631	-0.775578	0.0104315	both
9537	UBE2V2	#N/A	#N/A	#N/A	#N/A	#N/A	ubiquitin-conjugating enzyme E2 variant 2	4.7363	-0.609669	0.0143385	both
9568	SPINT2	SPINT2	#N/A	#N/A	#N/A	#N/A	serine peptidase inhibitor, Kunitz type, 2	5.33928	-0.736341	0.00441942	both
9577	SAMD4A	#N/A	#N/A	#N/A	#N/A	#N/A	sterile alpha motif domain containing 4A	5.40186	1.12669	0.000127711	both
9586	CCDC154	#N/A	#N/A	#N/A	#N/A	#N/A	coiled-coil domain containing 154	2.58544	0.761643	0.0242442	both
9592	SYNM	#N/A	#N/A	#N/A	#N/A	#N/A	synemin, intermediate filament protein	6.05852	0.675445	0.00290049	both
9615	KLF15	#N/A	#N/A	#N/A	#N/A	#N/A	Kruppel-like factor 15	5.22265	0.746321	0.0147484	both
9618	MRPL2	#N/A	#N/A	#N/A	#N/A	#N/A	mitochondrial ribosomal protein L2	3.94941	-0.585786	0.0152062	both
9630	ZIC5	#N/A	#N/A	#N/A	#N/A	#N/A	Zic family member 5	2.57794	0.643266	0.0363098	both
9635	GCGR	#N/A	#N/A	#N/A	#N/A	#N/A	glucagon receptor	-1.84809	1.09155	0.00549473	both
9639	PXDC1	#N/A	#N/A	#N/A	#N/A	#N/A	PX domain containing 1	4.35941	0.890338	0.00194295	both
9654	SYDE1	#N/A	#N/A	#N/A	#N/A	#N/A	synapse defective 1, Rho GTPase, homolog 1 (C. elegans)	3.01145	0.646167	0.0183665	both
9659	BOK	#N/A	#N/A	BOK	#N/A	#N/A	BCL2-related ovarian killer	6.37969	1.10666	0.000486287	both
9696	PSMA5	#N/A	#N/A	#N/A	#N/A	#N/A	proteasome (prosome, macropain) subunit, alpha type, 5	4.50393	-0.624748	0.00890045	both
9705	HSD17B7	#N/A	#N/A	#N/A	#N/A	#N/A	hydroxysteroid (17-beta) dehydrogenase 7	2.76131	0.72678	0.0114624	both
9722	DGCR9	#N/A	#N/A	#N/A	#N/A	#N/A	DiGeorge syndrome critical region gene 9	2.8569	-0.858535	0.0110954	both
9725	CDC42	#N/A	#N/A	#N/A	#N/A	#N/A	cell division cycle 42	4.82208	-0.925309	0.00196691	both
9737	TERF2IP	#N/A	#N/A	#N/A	#N/A	#N/A	telomeric repeat binding factor 2, interacting protein	7.01489	-0.515922	0.0268428	both
9764	STK32C	#N/A	#N/A	#N/A	#N/A	#N/A	serine/threonine kinase 32C	5.25349	-0.753296	0.00187361	both
9771	LOC150622	#N/A	#N/A	#N/A	#N/A	#N/A	----	4.87861	0.995605	0.000122403	both
9781	SAMD1	#N/A	#N/A	#N/A	#N/A	#N/A	sterile alpha motif domain containing 1	4.38599	0.587577	0.0136322	both
9796	SPRYD3	SPRYD3	#N/A	#N/A	#N/A	#N/A	SPRY domain containing 3	6.8697	-0.519004	0.0275873	both
9817	NUMBL	#N/A	#N/A	#N/A	#N/A	#N/A	numb homolog (Drosophila)-like	5.49263	-0.51042	0.0268068	both
9839	ZEB2	#N/A	#N/A	#N/A	#N/A	#N/A	zinc finger E-box binding homeobox 2	6.55847	1.19784	0.000140212	both
9846	NUDT11	NUDT11	#N/A	#N/A	#N/A	#N/A	nudix (nucleoside diphosphate linked moiety X)-type motif 11	3.95032	-1.13483	0.00365421	both
9857	BFSP1	#N/A	#N/A	#N/A	#N/A	#N/A	beaded filament structural protein 1, filensin	1.12093	-1.62026	3.99158e-05	both
9881	TBC1D26	#N/A	#N/A	#N/A	#N/A	#N/A	TBC1 domain family, member 26	2.09101	-1.13675	0.0012875	both
9903	FARSB	#N/A	#N/A	#N/A	#N/A	#N/A	phenylalanyl-tRNA synthetase, beta subunit	4.82469	-0.561203	0.0159239	both
9925	MAEL	#N/A	#N/A	#N/A	#N/A	#N/A	maelstrom spermatogenic transposon silencer	1.0495	-0.946124	0.00800481	both
9982	ASAH2	#N/A	#N/A	#N/A	#N/A	#N/A	N-acylsphingosine amidohydrolase (non-lysosomal ceramidase) 2	-1.37114	1.08434	0.0115052	both
10000	DNAJC30	#N/A	#N/A	#N/A	#N/A	#N/A	DnaJ (Hsp40) homolog, subfamily C, member 30	3.63629	-0.804487	0.00309082	both
10045	SLC23A3	#N/A	#N/A	#N/A	#N/A	#N/A	solute carrier family 23, member 3	-0.566502	0.926033	0.0249084	both
10046	LBR	#N/A	#N/A	#N/A	#N/A	#N/A	lamin B receptor	3.59592	0.627955	0.0116216	both
10052	LOC728431	#N/A	#N/A	#N/A	#N/A	#N/A	----	0.26311	1.15438	0.00136603	both
10131	NPEPL1	#N/A	#N/A	#N/A	#N/A	#N/A	aminopeptidase-like 1	5.56504	-0.5578	0.0251099	both
10131	TRAP1	#N/A	#N/A	#N/A	#N/A	#N/A	TNF receptor-associated protein 1	5.52063	-0.671191	0.00309104	both
10140	BRE	#N/A	#N/A	#N/A	#N/A	#N/A	brain and reproductive organ-expressed (TNFRSF1A modulator)	4.26347	-0.626546	0.0108951	both
10147	DNAJC25-GNG10	#N/A	#N/A	#N/A	#N/A	#N/A	DNAJC25-GNG10 readthrough	5.08226	-0.574996	0.00799163	both
10165	OSGIN1	#N/A	#N/A	#N/A	#N/A	#N/A	oxidative stress induced growth inhibitor 1	2.63553	1.22476	0.000257271	both
10202	PKHD1L1	#N/A	#N/A	#N/A	#N/A	#N/A	polycystic kidney and hepatic disease 1 (autosomal recessive)-like 1	-0.70431	0.734623	0.0377229	both
10212	SLC22A23	#N/A	#N/A	#N/A	#N/A	#N/A	solute carrier family 22, member 23	5.54049	0.679647	0.00303978	both
10218	SLC22A8	#N/A	#N/A	#N/A	#N/A	#N/A	solute carrier family 22 (organic anion transporter), member 8	-0.497691	1.64834	0.000333799	both
10272	FCHO1	#N/A	#N/A	#N/A	#N/A	#N/A	FCH domain only 1	5.08196	0.860871	0.000591239	both
10279	DUSP5P1	#N/A	#N/A	#N/A	#N/A	#N/A	dual specificity phosphatase 5 pseudogene 1	0.278871	1.11621	0.00278677	both
10300	KATNB1	#N/A	#N/A	#N/A	#N/A	#N/A	katanin p80 (WD repeat containing) subunit B 1	4.94429	-0.675351	0.00669125	both
10302	PRKCD	#N/A	#N/A	#N/A	#N/A	#N/A	protein kinase C, delta	4.06957	-0.708118	0.00711376	both
10313	SPTBN2	SPTBN2	#N/A	#N/A	#N/A	#N/A	spectrin, beta, non-erythrocytic 2	6.96829	-0.707245	0.0076898	both
10325	GLIS2	#N/A	#N/A	#N/A	#N/A	#N/A	GLIS family zinc finger 2	3.90876	0.596284	0.0167677	both
10381	BEX4	#N/A	#N/A	#N/A	#N/A	#N/A	brain expressed, X-linked 4	6.65843	-0.635559	0.00650596	both
10395	TEK	#N/A	#N/A	#N/A	#N/A	#N/A	TEK tyrosine kinase, endothelial	2.88814	-0.844392	0.00895963	both
10397	CAMKK1	#N/A	#N/A	#N/A	#N/A	#N/A	calcium/calmodulin-dependent protein kinase kinase 1, alpha	6.28995	-0.846051	0.00583276	both
10411	GALNT11	#N/A	#N/A	#N/A	#N/A	#N/A	UDP-N-acetyl-alpha-D-galactosamine:polypeptide N-acetylgalactosaminyltransferase 11 (GalNAc-T11)	5.01133	-0.790399	0.0020556	both
10476	GNAO1	#N/A	#N/A	#N/A	#N/A	#N/A	guanine nucleotide binding protein (G protein), alpha activating activity polypeptide O	7.40288	-0.51871	0.0245986	both
10486	SZRD1	#N/A	#N/A	#N/A	#N/A	#N/A	SUZ RNA binding domain containing 1	5.62062	0.616679	0.0120025	both
10491	SMOX	#N/A	#N/A	#N/A	#N/A	#N/A	spermine oxidase	5.76492	0.651969	0.0108713	both
10493	FARSA	#N/A	#N/A	#N/A	#N/A	#N/A	phenylalanyl-tRNA synthetase, alpha subunit	5.09559	-0.53536	0.020392	both
10501	CHCHD2	#N/A	#N/A	#N/A	#N/A	#N/A	coiled-coil-helix-coiled-coil-helix domain containing 2	6.2944	-0.733702	0.000975506	both
10541	ICAM5	#N/A	#N/A	#N/A	#N/A	#N/A	intercellular adhesion molecule 5, telencephalin	5.21527	-1.22464	0.00182698	both
10610	SRPX	#N/A	#N/A	#N/A	#N/A	#N/A	sushi-repeat containing protein, X-linked	1.92053	1.08813	0.00178152	both
10636	RHOU	#N/A	#N/A	RHOU	#N/A	#N/A	ras homolog family member U	5.66143	0.88131	0.000468746	both
10651	MAP2K7	#N/A	#N/A	#N/A	#N/A	#N/A	mitogen-activated protein kinase kinase 7	5.06782	0.6202	0.00744685	both
10655	LOC729041	#N/A	#N/A	#N/A	#N/A	#N/A	fatty acid amide hydrolase pseudogene	0.640563	1.06309	0.00701658	both
10655	DMRT2	#N/A	#N/A	#N/A	#N/A	#N/A	doublesex and mab-3 related transcription factor 2	0.463291	1.05399	0.00586056	both
10669	KCNF1	#N/A	#N/A	#N/A	#N/A	#N/A	potassium voltage-gated channel, subfamily F, member 1	4.75981	-0.913724	0.000681925	both
10725	MICALL1	#N/A	#N/A	#N/A	#N/A	#N/A	MICAL-like 1	3.32041	0.989791	0.000672482	both
10733	DNAH3	#N/A	#N/A	#N/A	#N/A	#N/A	dynein, axonemal, heavy chain 3	-0.507951	1.38236	0.000481384	both
10736	LOC100129269	#N/A	#N/A	#N/A	#N/A	#N/A	uncharacterized LOC100129269	0.441294	1.01835	0.00270024	both
10746	TSSK3	#N/A	#N/A	#N/A	#N/A	#N/A	testis-specific serine kinase 3	1.78176	0.771697	0.0223635	both
10749	FBXL16	FBXL16	#N/A	#N/A	#N/A	#N/A	F-box and leucine-rich repeat protein 16	8.79124	-0.87657	0.00120411	both
10766	C17orf96	#N/A	#N/A	#N/A	#N/A	#N/A	chromosome 17 open reading frame 96	4.41653	-0.98936	0.00118825	both
10794	SLC5A5	#N/A	#N/A	#N/A	#N/A	#N/A	solute carrier family 5 (sodium/iodide cotransporter), member 5	0.0290368	1.00943	0.00601098	both
10811	HN1	HN1	#N/A	#N/A	#N/A	#N/A	hematological and neurological expressed 1	4.96683	-0.816574	0.00237454	both
10815	SLC25A22	#N/A	#N/A	#N/A	#N/A	#N/A	solute carrier family 25 (mitochondrial carrier: glutamate), member 22	6.7516	-0.589109	0.0238726	both
10815	CPLX1	#N/A	#N/A	#N/A	#N/A	#N/A	complexin 1	6.75556	-0.567978	0.0340939	both
10848	KLF2	#N/A	#N/A	#N/A	#N/A	#N/A	Kruppel-like factor 2	4.12524	1.10993	9.32622e-06	both
10858	ARHGDIG	#N/A	#N/A	#N/A	#N/A	#N/A	Rho GDP dissociation inhibitor (GDI) gamma	6.28844	-0.726795	0.00385565	both
10871	LOC100288637	#N/A	#N/A	#N/A	#N/A	#N/A	OTU domain containing 7A pseudogene	0.264174	1.16464	0.00152622	both
10923	KCNIP4	KCNIP4	#N/A	#N/A	#N/A	#N/A	Kv channel interacting protein 4	4.61421	-1.06506	0.00310462	both
10939	SP1	#N/A	#N/A	#N/A	#N/A	#N/A	Sp1 transcription factor	4.72601	0.603687	0.0106933	both
10962	PITPNM3	PITPNM3	#N/A	#N/A	#N/A	#N/A	PITPNM family member 3	5.91108	-0.769204	0.00472271	both
10965	BCAS2	#N/A	#N/A	#N/A	#N/A	#N/A	breast carcinoma amplified sequence 2	4.20284	-0.59427	0.0213275	both
10979	LRTM2	#N/A	#N/A	#N/A	#N/A	#N/A	leucine-rich repeats and transmembrane domains 2	3.73486	-1.23698	0.00177101	both
11030	LOC100507387	LOC100507387	#N/A	#N/A	#N/A	#N/A	uncharacterized LOC100507387	3.22825	-0.812018	0.0151277	both
11039	LINC00341	#N/A	#N/A	#N/A	#N/A	#N/A	long intergenic non-protein coding RNA 341	2.9459	1.26844	0.000716931	both
11051	ID3	#N/A	#N/A	#N/A	#N/A	#N/A	inhibitor of DNA binding 3, dominant negative helix-loop-helix protein	4.72852	1.11466	0.000200923	both
11069	GOLGA8A	#N/A	#N/A	#N/A	#N/A	#N/A	golgin A8 family, member A	5.53452	-0.686771	0.00188336	both
11096	B3GNT6	#N/A	#N/A	#N/A	#N/A	#N/A	UDP-GlcNAc:betaGal beta-1,3-N-acetylglucosaminyltransferase 6 (core 3 synthase)	-1.7819	0.959795	0.0169422	both
11099	PRSS35	#N/A	PRSS35	#N/A	#N/A	#N/A	protease, serine, 35	1.56708	-1.27208	0.000433612	both
11135	ATP5G3	#N/A	#N/A	#N/A	#N/A	#N/A	ATP synthase, H+ transporting, mitochondrial Fo complex, subunit C3 (subunit 9)	5.66104	-0.620287	0.012958	both
11145	NECAB2	NECAB2	#N/A	#N/A	#N/A	#N/A	N-terminal EF-hand calcium binding protein 2	6.08804	-1.43639	1.00785e-06	both
11149	ZC3H12A	#N/A	#N/A	#N/A	#N/A	#N/A	zinc finger CCCH-type containing 12A	0.58306	1.00287	0.00408287	both
11151	NDUFA5	#N/A	#N/A	#N/A	#N/A	#N/A	NADH dehydrogenase (ubiquinone) 1 alpha subcomplex, 5	6.03261	-0.744776	0.00125909	both
11181	CEACAM5	#N/A	#N/A	#N/A	#N/A	#N/A	carcinoembryonic antigen-related cell adhesion molecule 5	-1.91424	0.819858	0.0378345	both
11185	CRH	#N/A	#N/A	#N/A	#N/A	#N/A	corticotropin releasing hormone	0.253696	-2.585	2.93867e-05	both
11185	INMT	#N/A	#N/A	#N/A	#N/A	#N/A	indolethylamine N-methyltransferase	1.34704	1.00378	0.00361098	both
11197	CERS4	#N/A	#N/A	#N/A	#N/A	#N/A	ceramide synthase 4	5.01928	0.697093	0.00176398	both
11221	ABCC12	#N/A	#N/A	#N/A	#N/A	#N/A	ATP-binding cassette, sub-family C (CFTR/MRP), member 12	1.30704	-1.1308	0.00705649	both
11226	FRMPD2	#N/A	#N/A	#N/A	#N/A	#N/A	FERM and PDZ domain containing 2	1.35684	-2.2244	4.08389e-09	both
11228	ZNF382	#N/A	#N/A	#N/A	#N/A	#N/A	zinc finger protein 382	1.92939	-0.795469	0.0131918	both
11249	SLC13A4	#N/A	#N/A	#N/A	#N/A	#N/A	solute carrier family 13 (sodium/sulfate symporter), member 4	1.59007	2.15085	1.76469e-06	both
11251	CTRL	#N/A	#N/A	#N/A	#N/A	#N/A	chymotrypsin-like	2.12722	0.686809	0.0426749	both
11258	ZBTB47	#N/A	#N/A	#N/A	#N/A	#N/A	zinc finger and BTB domain containing 47	6.83591	0.723793	0.00371288	both
11346	PKP4	#N/A	#N/A	#N/A	#N/A	#N/A	plakophilin 4	7.0148	0.811788	0.00161018	both
22794	CERS2	#N/A	#N/A	CERS2	#N/A	#N/A	ceramide synthase 2	5.93355	0.829048	0.000995385	both
22802	SPHK1	#N/A	#N/A	#N/A	#N/A	#N/A	sphingosine kinase 1	1.90565	1.12196	0.0013456	both
22806	LINC00310	#N/A	#N/A	#N/A	#N/A	#N/A	long intergenic non-protein coding RNA 310	-1.95294	1.06136	0.0153014	both
22834	APITD1-CORT	#N/A	#N/A	#N/A	#N/A	#N/A	APITD1-CORT readthrough	2.58203	-0.824536	0.00559268	both
22846	IQGAP1	#N/A	#N/A	#N/A	#N/A	#N/A	IQ motif containing GTPase activating protein 1	5.26292	0.778671	0.00199906	both
22854	RHEBL1	#N/A	#N/A	#N/A	#N/A	#N/A	Ras homolog enriched in brain like 1	1.70628	-1.04221	0.00822972	both
22876	LANCL2	#N/A	#N/A	#N/A	#N/A	#N/A	LanC lantibiotic synthetase component C-like 2 (bacterial)	5.09364	-0.526393	0.0209367	both
22933	RPH3A	RPH3A	#N/A	#N/A	#N/A	#N/A	rabphilin 3A homolog (mouse)	6.12688	-1.52225	5.2082e-07	both
22941	RBM48	#N/A	#N/A	#N/A	#N/A	#N/A	RNA binding motif protein 48	3.56673	0.674866	0.00894707	both
22953	DDX11	#N/A	#N/A	#N/A	#N/A	#N/A	DEAD/H (Asp-Glu-Ala-Asp/His) box helicase 11	3.31868	1.03591	0.00290816	both
22979	TAGLN	#N/A	#N/A	#N/A	#N/A	#N/A	transgelin	5.12324	1.28301	1.89767e-05	both
23048	BTBD10	#N/A	#N/A	#N/A	#N/A	#N/A	BTB (POZ) domain containing 10	4.62707	-0.698955	0.0095924	both
23051	ADAM33	#N/A	#N/A	#N/A	#N/A	#N/A	ADAM metallopeptidase domain 33	4.61525	1.08259	4.4164e-05	both
23057	FHOD3	FHOD3	#N/A	#N/A	#N/A	#N/A	formin homology 2 domain containing 3	4.15719	-0.652402	0.00903927	both
23102	HN1L	#N/A	#N/A	#N/A	#N/A	#N/A	hematological and neurological expressed 1-like	3.8246	1.07188	0.000167813	both
23109	ATP6V1E1	#N/A	#N/A	#N/A	#N/A	#N/A	ATPase, H+ transporting, lysosomal 31kDa, V1 subunit E1	6.68212	-0.628452	0.0130899	both
23150	ZFP91-CNTF	#N/A	#N/A	#N/A	#N/A	#N/A	ZFP91-CNTF readthrough (NMD candidate)	2.51694	0.658242	0.028191	both
23158	ZC3H12C	#N/A	#N/A	#N/A	#N/A	#N/A	zinc finger CCCH-type containing 12C	3.4049	0.684558	0.00591246	both
23164	STAT1	#N/A	#N/A	#N/A	#N/A	#N/A	signal transducer and activator of transcription 1, 91kDa	4.62339	-0.540534	0.0280495	both
23181	LOC100862671	#N/A	#N/A	#N/A	#N/A	#N/A	uncharacterized LOC100862671	3.60871	0.625078	0.0349088	both
23187	CASC3	#N/A	#N/A	#N/A	#N/A	#N/A	cancer susceptibility candidate 3	6.59802	0.850386	0.000841564	both
23194	ENPP5	#N/A	#N/A	#N/A	#N/A	#N/A	ectonucleotide pyrophosphatase/phosphodiesterase 5 (putative)	3.22098	-0.878971	0.012398	both
23198	LAYN	#N/A	#N/A	#N/A	#N/A	#N/A	layilin	2.6198	0.838274	0.00444224	both
23239	TARBP1	#N/A	#N/A	#N/A	#N/A	#N/A	TAR (HIV-1) RNA binding protein 1	4.48271	-0.793039	0.00205081	both
23242	NME1	NME1	#N/A	#N/A	#N/A	#N/A	NME/NM23 nucleoside diphosphate kinase 1	4.94191	-0.920419	0.000426223	both
23258	WIF1	#N/A	WIF1	#N/A	#N/A	#N/A	WNT inhibitory factor 1	4.54072	-1.56584	0.00084261	both
23269	COL1A1	#N/A	#N/A	#N/A	#N/A	#N/A	collagen, type I, alpha 1	2.21528	1.74798	2.32508e-06	both
23303	ELN	#N/A	#N/A	#N/A	#N/A	#N/A	elastin	4.04109	0.911074	0.000137478	both
23305	GSDMB	GSDMB	#N/A	#N/A	#N/A	#N/A	gasdermin B	4.21958	0.621878	0.0289083	both
23313	FMNL2	#N/A	#N/A	#N/A	#N/A	#N/A	formin-like 2	6.91084	0.734047	0.00294089	both
23334	SZT2	#N/A	#N/A	#N/A	#N/A	#N/A	seizure threshold 2 homolog (mouse)	6.0736	0.643569	0.00588803	both
23371	LSS	#N/A	#N/A	#N/A	#N/A	#N/A	lanosterol synthase (2,3-oxidosqualene-lanosterol cyclase)	6.22344	0.712457	0.00565505	both
23389	CYP4F35P	#N/A	#N/A	#N/A	#N/A	#N/A	cytochrome P450, family 4, subfamily F, polypeptide 35, pseudogene	2.58195	-1.10648	0.000450511	both
23433	SIPA1	#N/A	#N/A	#N/A	#N/A	#N/A	signal-induced proliferation-associated 1	4.8726	0.833774	0.00326513	both
23446	CRB2	#N/A	#N/A	#N/A	#N/A	#N/A	crumbs homolog 2 (Drosophila)	4.6448	0.814182	0.00104332	both
23467	BCAS1	#N/A	#N/A	#N/A	#N/A	#N/A	breast carcinoma amplified sequence 1	7.13796	1.0027	0.00137136	both
23475	WDR46	#N/A	#N/A	#N/A	#N/A	#N/A	WD repeat domain 46	3.93684	-0.527557	0.0433344	both
23480	DLGAP3	#N/A	#N/A	#N/A	#N/A	#N/A	discs, large (Drosophila) homolog-associated protein 3	5.66394	-0.667603	0.0139963	both
23499	PPP1CC	#N/A	#N/A	#N/A	#N/A	#N/A	protein phosphatase 1, catalytic subunit, gamma isozyme	5.7449	0.599338	0.00808168	both
23500	SH2D5	SH2D5	#N/A	#N/A	#N/A	#N/A	SH2 domain containing 5	4.62098	-0.963556	0.0014916	both
23524	NAP1L5	#N/A	#N/A	#N/A	#N/A	#N/A	nucleosome assembly protein 1-like 5	5.43313	-1.17925	0.00112188	both
23531	GAB1	#N/A	#N/A	GAB1	#N/A	#N/A	GRB2-associated binding protein 1	5.21427	0.922435	0.000730107	both
23544	UNC5B	#N/A	#N/A	#N/A	#N/A	#N/A	unc-5 homolog B (C. elegans)	4.88156	0.755507	0.00109307	both
23589	ACP1	#N/A	#N/A	#N/A	#N/A	#N/A	acid phosphatase 1, soluble	4.86104	-0.561485	0.0192122	both
23594	HSPB3	HSPB3	#N/A	#N/A	#N/A	#N/A	heat shock 27kDa protein 3	0.762908	-1.99631	5.76912e-07	both
23608	FOXO4	#N/A	#N/A	#N/A	#N/A	#N/A	forkhead box O4	5.83397	1.01631	0.000445844	both
23612	LDHA	#N/A	#N/A	#N/A	#N/A	#N/A	lactate dehydrogenase A	6.5169	-0.576537	0.0251434	both
23619	DUXA	#N/A	#N/A	#N/A	#N/A	#N/A	double homeobox A	-1.09665	0.873752	0.0130651	both
23678	FUNDC1	#N/A	#N/A	#N/A	#N/A	#N/A	FUN14 domain containing 1	3.58194	-0.617303	0.0102683	both
23742	NDRG4	#N/A	#N/A	#N/A	#N/A	#N/A	NDRG family member 4	8.04595	-0.629234	0.0179665	both
24139	CLIC4	#N/A	#N/A	#N/A	#N/A	#N/A	chloride intracellular channel 4	5.75593	0.619056	0.0115671	both
24146	ASCL1	#N/A	#N/A	#N/A	#N/A	#N/A	achaete-scute family bHLH transcription factor 1	4.05574	0.727132	0.00419492	both
24149	ZNF397	#N/A	#N/A	#N/A	#N/A	#N/A	zinc finger protein 397	2.55993	1.10853	0.000872703	both
25780	MMP14	#N/A	#N/A	#N/A	#N/A	#N/A	matrix metallopeptidase 14 (membrane-inserted)	2.83785	0.785035	0.00567545	both
25790	LOC100507206	#N/A	#N/A	#N/A	#N/A	#N/A	----	-0.0410814	-1.55277	0.00216256	both
25805	HMGB3	#N/A	#N/A	#N/A	#N/A	#N/A	high mobility group box 3	3.26509	-0.776532	0.00287188	both
25818	HUNK	HUNK	#N/A	#N/A	#N/A	#N/A	hormonally up-regulated Neu-associated kinase	1.77542	-1.09141	0.00476024	both
25825	DRD5	#N/A	#N/A	#N/A	#N/A	#N/A	dopamine receptor D5	1.03537	-1.45953	0.000632952	both
25830	SLC4A3	#N/A	#N/A	#N/A	#N/A	#N/A	solute carrier family 4 (anion exchanger), member 3	5.99384	-0.549673	0.020706	both
25847	AKAP5	AKAP5	#N/A	#N/A	#N/A	#N/A	A kinase (PRKA) anchor protein 5	4.30638	-1.16977	0.00234733	both
25880	UCHL3	#N/A	#N/A	#N/A	#N/A	#N/A	ubiquitin carboxyl-terminal esterase L3 (ubiquitin thiolesterase)	2.78836	-0.731617	0.00527192	both
25914	LOC728084	#N/A	#N/A	#N/A	#N/A	#N/A	uncharacterized LOC728084	-0.440538	-1.68095	0.00114188	both
25937	MUSTN1	#N/A	#N/A	#N/A	#N/A	#N/A	musculoskeletal, embryonic nuclear protein 1	3.09478	1.10151	0.000117004	both
25941	TRANK1	TRANK1	#N/A	#N/A	#N/A	#N/A	tetratricopeptide repeat and ankyrin repeat containing 1	4.68162	-0.848399	0.00134111	both
25961	LOC100134259	#N/A	#N/A	#N/A	#N/A	#N/A	----	-0.67187	-1.42527	0.000190658	both
26022	ZNF652	#N/A	#N/A	#N/A	#N/A	#N/A	zinc finger protein 652	5.47176	1.06135	0.000268839	both
26038	FABP7	#N/A	#N/A	#N/A	#N/A	#N/A	fatty acid binding protein 7, brain	5.32851	-0.666491	0.00274978	both
26053	CAMKK2	#N/A	#N/A	#N/A	#N/A	#N/A	calcium/calmodulin-dependent protein kinase kinase 2, beta	6.77721	-0.831493	0.0487026	both
26064	PARD6B	#N/A	#N/A	#N/A	#N/A	#N/A	par-6 family cell polarity regulator beta	1.43474	0.756797	0.02551	both
26112	FAM84B	#N/A	#N/A	FAM84B	#N/A	#N/A	family with sequence similarity 84, member B	3.54017	1.06068	0.0001351	both
26119	LINC00643	#N/A	#N/A	#N/A	#N/A	#N/A	long intergenic non-protein coding RNA 643	3.91745	-1.07813	0.000954983	both
26240	C3orf70	#N/A	#N/A	#N/A	#N/A	#N/A	chromosome 3 open reading frame 70	4.4528	-0.561706	0.0131861	both
26251	KCNJ2	#N/A	#N/A	KCNJ2	#N/A	#N/A	potassium inwardly-rectifying channel, subfamily J, member 2	3.29496	0.932516	0.00566955	both
26266	ADORA2A-AS1	#N/A	#N/A	#N/A	#N/A	#N/A	ADORA2A antisense RNA 1	1.78158	1.11008	0.00939979	both
26289	PITHD1	#N/A	#N/A	#N/A	#N/A	#N/A	PITH (C-terminal proteasome-interacting domain of thioredoxin-like) domain containing 1	6.02753	-0.527512	0.0200306	both
26470	FAM131A	#N/A	#N/A	#N/A	#N/A	#N/A	family with sequence similarity 131, member A	5.89304	-0.679988	0.00749195	both
26505	TGFBR3L	#N/A	#N/A	#N/A	#N/A	#N/A	transforming growth factor, beta receptor III-like	3.33724	-0.867737	0.00940997	both
26521	PTGES3L-AARSD1	#N/A	#N/A	#N/A	#N/A	#N/A	PTGES3L-AARSD1 readthrough	4.44478	-0.585712	0.0150954	both
26524	SERPINE1	#N/A	#N/A	#N/A	#N/A	#N/A	serpin peptidase inhibitor, clade E (nexin, plasminogen activator inhibitor type 1), member 1	1.35362	1.3341	0.00281381	both
27018	BSCL2	#N/A	#N/A	#N/A	#N/A	#N/A	Berardinelli-Seip congenital lipodystrophy 2 (seipin)	7.26525	-0.660192	0.00562771	both
27075	SLAIN1	#N/A	#N/A	SLAIN1	#N/A	#N/A	SLAIN motif family, member 1	6.07323	0.994129	0.000123383	both
27106	UBE2N	#N/A	#N/A	#N/A	#N/A	#N/A	ubiquitin-conjugating enzyme E2N	5.51325	-0.521116	0.0264398	both
27115	MIR143HG	#N/A	#N/A	#N/A	#N/A	#N/A	MIR143 host gene (non-protein coding)	2.60914	1.40097	1.69091e-05	both
27129	THPO	#N/A	#N/A	#N/A	#N/A	#N/A	thrombopoietin	2.12654	-0.958138	0.00353387	both
27132	EBNA1BP2	#N/A	#N/A	#N/A	#N/A	#N/A	EBNA1 binding protein 2	4.43151	-0.700646	0.00442477	both
27158	KRI1	#N/A	#N/A	#N/A	#N/A	#N/A	KRI1 homolog (S. cerevisiae)	5.02462	0.65342	0.0123446	both
27255	PRRG3	#N/A	#N/A	#N/A	#N/A	#N/A	proline rich Gla (G-carboxyglutamic acid) 3 (transmembrane)	-0.810188	-1.46321	0.00232769	both
27289	SCRG1	#N/A	SCRG1	#N/A	#N/A	#N/A	stimulator of chondrogenesis 1	4.93367	-0.667323	0.00414674	both
27328	C1orf145	#N/A	#N/A	#N/A	#N/A	#N/A	chromosome 1 open reading frame 145	-0.294873	-2.14612	4.53352e-06	both
27338	SLC1A4	#N/A	#N/A	#N/A	#N/A	#N/A	solute carrier family 1 (glutamate/neutral amino acid transporter), member 4	6.08884	-0.616556	0.0116715	both
27339	PRKCB	#N/A	#N/A	#N/A	#N/A	#N/A	protein kinase C, beta	7.17132	-0.776218	0.010893	both
28512	NEURL1B	#N/A	#N/A	#N/A	#N/A	#N/A	neuralized E3 ubiquitin protein ligase 1B	3.98348	-0.722935	0.00286452	both
28954	KCNMB3	#N/A	#N/A	#N/A	#N/A	#N/A	potassium large conductance calcium-activated channel, subfamily M beta member 3	0.00535018	0.766078	0.0356591	both
28954	REM1	#N/A	#N/A	#N/A	#N/A	#N/A	RAS (RAD and GEM)-like GTP-binding 1	-1.13864	0.912862	0.0374468	both
28969	LRRC3B	#N/A	#N/A	#N/A	#N/A	#N/A	leucine rich repeat containing 3B	3.41788	-0.904732	0.00102018	both
28972	ATP5L	#N/A	#N/A	#N/A	#N/A	#N/A	ATP synthase, H+ transporting, mitochondrial Fo complex, subunit G	5.78352	-0.524113	0.0120737	both
28996	CCP110	#N/A	#N/A	#N/A	#N/A	#N/A	centriolar coiled coil protein 110kDa	5.72402	1.0261	9.85189e-05	both
29114	HMP19	HMP19	#N/A	#N/A	#N/A	#N/A	HMP19 protein	6.78159	-0.955422	0.0016961	both
29780	MTX2	#N/A	#N/A	#N/A	#N/A	#N/A	metaxin 2	4.23847	-0.608541	0.0171942	both
29798	CCNE2	#N/A	#N/A	#N/A	#N/A	#N/A	cyclin E2	1.95498	0.783774	0.0141924	both
29887	SEH1L	#N/A	#N/A	#N/A	#N/A	#N/A	SEH1-like (S. cerevisiae)	4.65618	-0.571319	0.0180414	both
29919	SHISA6	#N/A	#N/A	#N/A	#N/A	#N/A	shisa family member 6	3.38037	-0.573358	0.0211048	both
29958	LINC00488	#N/A	#N/A	#N/A	#N/A	#N/A	long intergenic non-protein coding RNA 488	-1.26083	-1.58403	0.00128608	both
29974	ANXA13	#N/A	#N/A	#N/A	#N/A	#N/A	annexin A13	-1.88256	1.59195	0.000662606	both
29985	SMS	#N/A	#N/A	#N/A	#N/A	#N/A	spermine synthase	5.34012	-0.684791	0.00345821	both
29985	SLC39A3	#N/A	#N/A	#N/A	#N/A	#N/A	solute carrier family 39 (zinc transporter), member 3	3.05126	-0.67909	0.0184172	both
29993	C1orf115	#N/A	#N/A	#N/A	#N/A	#N/A	chromosome 1 open reading frame 115	6.25575	-0.932785	0.0025961	both
30812	GRIA1	GRIA1	#N/A	#N/A	#N/A	#N/A	glutamate receptor, ionotropic, AMPA 1	6.09932	-0.573347	0.0227395	both
50652	CKM	#N/A	#N/A	#N/A	#N/A	#N/A	creatine kinase, muscle	-1.73503	0.897398	0.0258704	both
50801	CXXC11	#N/A	#N/A	#N/A	#N/A	#N/A	CXXC finger protein 11	4.12843	-1.35022	7.78551e-06	both
51000	PSMG1	#N/A	#N/A	#N/A	#N/A	#N/A	proteasome (prosome, macropain) assembly chaperone 1	2.90551	-0.643177	0.0399918	both
51043	ATG16L2	#N/A	#N/A	#N/A	#N/A	#N/A	autophagy related 16-like 2 (S. cerevisiae)	4.40124	0.586877	0.0139162	both
51069	FGF13	FGF13	#N/A	#N/A	#N/A	#N/A	fibroblast growth factor 13	4.63644	-1.20359	0.000388767	both
51088	PPFIBP2	#N/A	#N/A	#N/A	#N/A	#N/A	PTPRF interacting protein, binding protein 2 (liprin beta 2)	3.94104	0.972963	0.000424769	both
51090	HIGD1A	#N/A	#N/A	#N/A	#N/A	#N/A	HIG1 hypoxia inducible domain family, member 1A	6.33783	-0.556446	0.0204411	both
51093	DLG5	#N/A	#N/A	#N/A	#N/A	#N/A	discs, large homolog 5 (Drosophila)	4.87389	0.608138	0.00654322	both
51114	SLC12A7	#N/A	#N/A	#N/A	#N/A	#N/A	solute carrier family 12 (potassium/chloride transporter), member 7	4.59134	0.599089	0.031161	both
51135	HBQ1	#N/A	#N/A	#N/A	#N/A	#N/A	hemoglobin, theta 1	0.672387	-1.22711	0.00223017	both
51142	NGFRAP1	#N/A	#N/A	#N/A	#N/A	#N/A	nerve growth factor receptor (TNFRSF16) associated protein 1	6.88889	-0.74175	0.00173779	both
51155	MOCS1	#N/A	#N/A	#N/A	#N/A	#N/A	molybdenum cofactor synthesis 1	5.99145	0.955471	0.00135361	both
51191	CCDC102A	#N/A	#N/A	#N/A	#N/A	#N/A	coiled-coil domain containing 102A	1.54347	1.13217	0.00290894	both
51239	CALD1	#N/A	#N/A	#N/A	#N/A	CALD1	caldesmon 1	5.34803	0.654389	0.00741226	both
51248	ARRDC2	#N/A	#N/A	#N/A	#N/A	#N/A	arrestin domain containing 2	5.7671	1.1907	0.000109802	both
51256	CACFD1	#N/A	#N/A	#N/A	#N/A	#N/A	calcium channel flower domain containing 1	4.13096	0.648116	0.0110519	both
51285	HYI	#N/A	#N/A	#N/A	#N/A	#N/A	hydroxypyruvate isomerase (putative)	4.80461	0.728067	0.003978	both
51314	SNCB	SNCB	#N/A	#N/A	#N/A	#N/A	synuclein, beta	7.90361	-0.620882	0.0318969	both
51316	MPO	#N/A	#N/A	#N/A	#N/A	#N/A	myeloperoxidase	0.246861	-1.16312	0.00223763	both
51364	LOC84856	#N/A	#N/A	#N/A	#N/A	#N/A	----	2.36991	-0.976991	0.00251776	both
51393	SIX5	#N/A	#N/A	#N/A	#N/A	#N/A	SIX homeobox 5	2.9727	0.776253	0.00620147	both
51400	WARS	#N/A	#N/A	#N/A	#N/A	#N/A	tryptophanyl-tRNA synthetase	5.20273	-0.576561	0.0133478	both
51412	TNRC6C	#N/A	#N/A	#N/A	#N/A	#N/A	trinucleotide repeat containing 6C	5.99011	0.716572	0.00332109	both
51451	PRDM2	#N/A	#N/A	#N/A	#N/A	#N/A	PR domain containing 2, with ZNF domain	5.22541	-0.554359	0.0144097	both
51477	GNAL	GNAL	#N/A	#N/A	#N/A	#N/A	guanine nucleotide binding protein (G protein), alpha activating activity polypeptide, olfactory type	5.24872	-0.582177	0.0168427	both
51559	PLEKHH3	#N/A	#N/A	#N/A	#N/A	#N/A	pleckstrin homology domain containing, family H (with MyTH4 domain) member 3	3.46058	0.559	0.0208805	both
51585	BDNF	#N/A	#N/A	#N/A	#N/A	#N/A	brain-derived neurotrophic factor	2.08605	-1.49219	0.000135225	both
51606	ATP5H	#N/A	#N/A	#N/A	#N/A	#N/A	ATP synthase, H+ transporting, mitochondrial Fo complex, subunit d	5.84743	-0.564472	0.00733764	both
51650	MZT2A	#N/A	#N/A	#N/A	#N/A	#N/A	mitotic spindle organizing protein 2A	4.96875	-0.61244	0.0139764	both
51676	ZNF618	#N/A	#N/A	#N/A	#N/A	#N/A	zinc finger protein 618	2.60404	0.610647	0.0222957	both
51700	CCKBR	#N/A	#N/A	#N/A	#N/A	#N/A	cholecystokinin B receptor	3.56402	-1.1599	0.000599477	both
51703	C3orf45	#N/A	#N/A	#N/A	#N/A	#N/A	----	2.83268	0.848139	0.0123497	both
51728	ME3	ME3	#N/A	#N/A	#N/A	#N/A	malic enzyme 3, NADP(+)-dependent, mitochondrial	4.21568	-0.648398	0.011894	both
51744	BIRC7	#N/A	#N/A	#N/A	#N/A	#N/A	baculoviral IAP repeat containing 7	-1.04556	0.79633	0.0429918	both
51751	ACSL1	#N/A	#N/A	#N/A	#N/A	#N/A	acyl-CoA synthetase long-chain family member 1	5.01877	0.784405	0.00318015	both
51760	SLC6A12	#N/A	#N/A	#N/A	#N/A	#N/A	solute carrier family 6 (neurotransmitter transporter), member 12	4.54348	1.05434	1.35472e-05	both
51764	F8	#N/A	#N/A	#N/A	#N/A	#N/A	coagulation factor VIII, procoagulant component	3.46661	-0.793602	0.00513809	both
53358	LAP3	#N/A	#N/A	#N/A	#N/A	#N/A	leucine aminopeptidase 3	4.10026	-0.587068	0.0177604	both
53822	GAP43	GAP43	#N/A	#N/A	#N/A	#N/A	growth associated protein 43	7.02635	-1.16375	0.000524701	both
53826	LMO3	#N/A	#N/A	#N/A	#N/A	#N/A	LIM domain only 3 (rhombotin-like 2)	6.92692	-0.487594	0.0414622	both
53834	EPB41L4B	EPB41L4B	#N/A	#N/A	#N/A	#N/A	erythrocyte membrane protein band 4.1 like 4B	5.01002	-0.718672	0.00827725	both
53905	MGC16142	#N/A	#N/A	#N/A	#N/A	#N/A	uncharacterized protein MGC16142	0.416191	0.843927	0.0374524	both
53942	FRMD6-AS1	#N/A	#N/A	#N/A	#N/A	#N/A	FRMD6 antisense RNA 1	0.788591	0.724847	0.0437999	both
54014	CHRNB2	#N/A	#N/A	#N/A	#N/A	#N/A	cholinergic receptor, nicotinic, beta 2 (neuronal)	4.50797	-1.02219	0.00173978	both
54094	FAM50B	#N/A	#N/A	#N/A	#N/A	#N/A	family with sequence similarity 50, member B	3.45381	-0.627055	0.0244287	both
54331	NDUFAB1	#N/A	#N/A	#N/A	#N/A	#N/A	NADH dehydrogenase (ubiquinone) 1, alpha/beta subcomplex, 1, 8kDa	4.68074	-0.692302	0.0034967	both
54456	LINC00277	#N/A	#N/A	#N/A	#N/A	#N/A	long intergenic non-protein coding RNA 277	-0.657978	-1.6127	0.000352706	both
54511	C7orf61	#N/A	#N/A	#N/A	#N/A	#N/A	chromosome 7 open reading frame 61	3.08647	1.55734	0.00121723	both
54541	FLJ22184	#N/A	#N/A	#N/A	#N/A	#N/A	putative uncharacterized protein FLJ22184	6.17797	-0.697109	0.0070782	both
54550	LY6E	#N/A	#N/A	#N/A	#N/A	#N/A	lymphocyte antigen 6 complex, locus E	6.41036	-0.526999	0.0244779	both
54566	ENTHD2	#N/A	#N/A	#N/A	#N/A	#N/A	ENTH domain containing 2	4.08495	0.684402	0.00438709	both
54677	B3GNTL1	#N/A	#N/A	#N/A	#N/A	#N/A	UDP-GlcNAc:betaGal beta-1,3-N-acetylglucosaminyltransferase-like 1	1.78288	-0.82334	0.0080239	both
54680	C10orf2	#N/A	#N/A	#N/A	#N/A	#N/A	chromosome 10 open reading frame 2	2.30136	0.619982	0.0308355	both
54716	GDNF	#N/A	#N/A	#N/A	#N/A	#N/A	glial cell derived neurotrophic factor	0.165357	0.936547	0.0144084	both
54742	TSPAN8	#N/A	#N/A	#N/A	#N/A	#N/A	tetraspanin 8	-0.265079	1.63464	0.000359639	both
54742	LY6K	#N/A	#N/A	#N/A	#N/A	#N/A	lymphocyte antigen 6 complex, locus K	0.895614	-1.06133	0.00542609	both
54796	NLRP13	#N/A	#N/A	#N/A	#N/A	#N/A	NLR family, pyrin domain containing 13	-1.87745	0.878957	0.0308421	both
54800	MTRNR2L3	#N/A	#N/A	#N/A	#N/A	#N/A	MT-RNR2-like 3	3.14531	0.871178	0.0169688	both
54847	S1PR3	#N/A	#N/A	#N/A	#N/A	#N/A	sphingosine-1-phosphate receptor 3	3.04895	1.08882	0.00113365	both
54858	C2orf68	#N/A	#N/A	#N/A	#N/A	#N/A	chromosome 2 open reading frame 68	3.88611	0.80512	0.00465375	both
54885	LOC400891	#N/A	#N/A	#N/A	#N/A	#N/A	chromosome 14 open reading frame 166B pseudogene	-0.436573	0.951601	0.0101417	both
54894	CYP1B1-AS1	#N/A	#N/A	#N/A	#N/A	#N/A	CYP1B1 antisense RNA 1	-0.128626	-1.52374	0.000312653	both
54964	OCA2	OCA2	#N/A	#N/A	#N/A	#N/A	oculocutaneous albinism II	1.14651	-1.1821	0.00219081	both
55023	DUSP4	#N/A	#N/A	#N/A	#N/A	#N/A	dual specificity phosphatase 4	1.44801	-1.46309	8.71749e-05	both
55055	GOLGA2P5	#N/A	#N/A	#N/A	#N/A	#N/A	golgin A2 pseudogene 5	1.25524	1.22944	0.00127504	both
55061	TCF3	#N/A	#N/A	#N/A	#N/A	#N/A	transcription factor 3	4.63621	0.602981	0.00974448	both
55114	FAM174A	#N/A	#N/A	#N/A	#N/A	#N/A	family with sequence similarity 174, member A	3.67797	-0.633156	0.0153093	both
55137	KCNMB1	#N/A	#N/A	#N/A	#N/A	#N/A	potassium large conductance calcium-activated channel, subfamily M, beta member 1	0.0239755	0.980997	0.0176627	both
55152	PPFIA2	#N/A	#N/A	#N/A	#N/A	#N/A	protein tyrosine phosphatase, receptor type, f polypeptide (PTPRF), interacting protein (liprin), alpha 2	5.65253	-0.554183	0.0239811	both
55214	CAHM	#N/A	#N/A	#N/A	#N/A	#N/A	colon adenocarcinoma hypermethylated (non-protein coding)	1.99866	1.05392	0.00344697	both
55222	HEY1	#N/A	#N/A	#N/A	#N/A	#N/A	hes-related family bHLH transcription factor with YRPW motif 1	4.51924	-0.570234	0.0085449	both
55227	LRRC1	#N/A	#N/A	#N/A	#N/A	#N/A	leucine rich repeat containing 1	3.49805	0.923706	0.00212861	both
55294	ANLN	#N/A	#N/A	#N/A	#N/A	#N/A	anillin, actin binding protein	6.04496	1.45975	1.81059e-05	both
55421	INHA	#N/A	#N/A	#N/A	#N/A	#N/A	inhibin, alpha	1.80968	-1.03308	0.00741708	both
55521	FSTL3	#N/A	#N/A	#N/A	#N/A	#N/A	follistatin-like 3 (secreted glycoprotein)	4.23538	0.628533	0.0181907	both
55544	RBM38	#N/A	#N/A	#N/A	#N/A	#N/A	RNA binding motif protein 38	4.07389	0.77421	0.00107891	both
55567	C1orf98	#N/A	#N/A	#N/A	#N/A	#N/A	----	-1.85497	1.23704	0.0127254	both
55592	FLT3LG	#N/A	#N/A	#N/A	#N/A	#N/A	fms-related tyrosine kinase 3 ligand	1.77176	0.686787	0.0397567	both
55611	CAP2	CAP2	#N/A	#N/A	#N/A	#N/A	CAP, adenylate cyclase-associated protein, 2 (yeast)	5.99346	-1.04136	0.00253545	both
55619	LOC284581	#N/A	#N/A	#N/A	#N/A	#N/A	uncharacterized LOC284581	3.31832	1.03347	0.0435679	both
55628	PCSK5	#N/A	PCSK5	#N/A	#N/A	#N/A	proprotein convertase subtilisin/kexin type 5	1.20264	1.32771	2.31783e-05	both
55630	ZNHIT6	#N/A	#N/A	#N/A	#N/A	#N/A	zinc finger, HIT-type containing 6	4.08639	0.568786	0.0146957	both
55638	IQCK	#N/A	#N/A	#N/A	#N/A	#N/A	IQ motif containing K	6.05122	0.760086	0.00747589	both
55701	DHDDS	#N/A	#N/A	#N/A	#N/A	#N/A	dehydrodolichyl diphosphate synthase	3.81952	-0.514422	0.0301082	both
55704	C8orf44-SGK3	#N/A	#N/A	#N/A	#N/A	#N/A	C8orf44-SGK3 readthrough	4.25469	0.722468	0.00421506	both
55727	TMEM200A	#N/A	#N/A	#N/A	#N/A	#N/A	transmembrane protein 200A	1.2171	-1.4878	0.00119448	both
55740	ZBTB34	#N/A	#N/A	#N/A	#N/A	#N/A	zinc finger and BTB domain containing 34	3.32118	0.634282	0.0154848	both
55755	LOC100126784	#N/A	#N/A	#N/A	#N/A	#N/A	uncharacterized LOC100126784	2.98236	-0.890943	0.00766107	both
55793	C15orf52	#N/A	#N/A	#N/A	#N/A	#N/A	chromosome 15 open reading frame 52	3.88719	0.688556	0.0131879	both
55819	TSR2	#N/A	#N/A	#N/A	#N/A	#N/A	TSR2, 20S rRNA accumulation, homolog (S. cerevisiae)	5.81243	-0.538731	0.0117662	both
55847	VEZF1	#N/A	#N/A	VEZF1	#N/A	#N/A	vascular endothelial zinc finger 1	4.49225	0.983731	0.000120252	both
55858	NFKBIA	#N/A	#N/A	#N/A	#N/A	NFKBIA	nuclear factor of kappa light polypeptide gene enhancer in B-cells inhibitor, alpha	5.39248	0.811555	0.00114219	both
55859	BAIAP3	BAIAP3	#N/A	#N/A	#N/A	#N/A	BAI1-associated protein 3	7.13011	-0.519853	0.0425578	both
55885	MIR1244-1	#N/A	#N/A	#N/A	#N/A	#N/A	microRNA 1244-1	6.05086	0.727959	0.00553936	both
55914	SMARCC1	#N/A	#N/A	#N/A	#N/A	#N/A	SWI/SNF related, matrix associated, actin dependent regulator of chromatin, subfamily c, member 1	4.77767	0.790801	0.00107113	both
56155	SLC47A2	#N/A	#N/A	#N/A	#N/A	#N/A	solute carrier family 47 (multidrug and toxin extrusion), member 2	1.1741	2.63818	3.53916e-07	both
56267	CCBL2	#N/A	#N/A	#N/A	#N/A	#N/A	cysteine conjugate-beta lyase 2	3.31839	-0.882323	0.00163436	both
56271	MAGED1	#N/A	#N/A	#N/A	#N/A	#N/A	melanoma antigen family D, 1	6.54233	-0.660248	0.016766	both
56302	LOC441454	#N/A	#N/A	#N/A	#N/A	#N/A	prothymosin, alpha pseudogene	-1.1139	0.899634	0.0166887	both
56521	STARD10	#N/A	#N/A	#N/A	#N/A	#N/A	StAR-related lipid transfer (START) domain containing 10	5.10411	0.78084	0.00279889	both
56603	CCDC101	#N/A	#N/A	#N/A	#N/A	#N/A	coiled-coil domain containing 101	3.31087	0.631359	0.0196576	both
56624	ZNF812	#N/A	#N/A	#N/A	#N/A	#N/A	zinc finger protein 812	-1.68957	0.927466	0.0356008	both
56652	PLXDC2	#N/A	#N/A	#N/A	#N/A	#N/A	plexin domain containing 2	2.6625	0.750307	0.0150945	both
56659	ADRA1D	#N/A	#N/A	#N/A	#N/A	#N/A	adrenoceptor alpha 1D	0.472173	-1.3937	0.000353591	both
56896	CCND2	#N/A	#N/A	#N/A	#N/A	#N/A	cyclin D2	5.77324	-0.582888	0.00766288	both
56923	PSPN	#N/A	#N/A	#N/A	#N/A	#N/A	persephin	-0.0424308	1.06201	0.0427902	both
56925	ZNF850	#N/A	#N/A	#N/A	#N/A	#N/A	zinc finger protein 850	0.915934	0.935055	0.00392437	both
56954	CNTNAP4	#N/A	#N/A	#N/A	#N/A	#N/A	contactin associated protein-like 4	4.83185	0.982731	0.000164739	both
56955	IRAK2	#N/A	#N/A	#N/A	IRAK2	#N/A	interleukin-1 receptor-associated kinase 2	2.04108	0.912042	0.00275703	both
56963	COPS7A	#N/A	#N/A	#N/A	#N/A	#N/A	COP9 signalosome subunit 7A	5.6878	-0.617302	0.00954546	both
57095	CDK2AP1	#N/A	#N/A	#N/A	#N/A	#N/A	cyclin-dependent kinase 2 associated protein 1	6.78448	0.706061	0.00754848	both
57165	PNMA5	#N/A	#N/A	#N/A	#N/A	#N/A	paraneoplastic Ma antigen family member 5	4.10308	-1.57027	9.59238e-06	both
57188	PTGER3	#N/A	#N/A	#N/A	#N/A	#N/A	prostaglandin E receptor 3 (subtype EP3)	2.26983	-1.49052	0.000201327	both
57188	ADAMTSL3	#N/A	#N/A	#N/A	#N/A	#N/A	ADAMTS-like 3	0.985271	1.25581	0.000430715	both
57213	PCP4	#N/A	#N/A	#N/A	#N/A	#N/A	Purkinje cell protein 4	3.27272	-0.776081	0.0120357	both
57412	SERTM1	SERTM1	#N/A	#N/A	#N/A	#N/A	serine-rich and transmembrane domain containing 1	2.6611	-1.67078	0.000477429	both
57415	TRNP1	#N/A	#N/A	#N/A	#N/A	#N/A	TMF1-regulated nuclear protein 1	4.53041	-0.79228	0.0037866	both
57415	C3orf14	#N/A	#N/A	#N/A	#N/A	#N/A	chromosome 3 open reading frame 14	3.51972	-0.775182	0.00479655	both
57458	GDPD3	#N/A	#N/A	#N/A	#N/A	#N/A	glycerophosphodiester phosphodiesterase domain containing 3	2.60938	0.869018	0.0281808	both
57462	LUZP2	#N/A	#N/A	#N/A	#N/A	#N/A	leucine zipper protein 2	3.289	-0.77063	0.00642024	both
57474	DNAI1	#N/A	#N/A	#N/A	#N/A	#N/A	dynein, axonemal, intermediate chain 1	1.6092	1.00419	0.00660901	both
57478	TAF3	#N/A	#N/A	#N/A	#N/A	#N/A	TAF3 RNA polymerase II, TATA box binding protein (TBP)-associated factor, 140kDa	2.94052	0.731725	0.00976753	both
57491	CRIP1	#N/A	#N/A	#N/A	#N/A	#N/A	cysteine-rich protein 1 (intestinal)	1.52879	1.09	0.000981291	both
57497	SRGAP1	#N/A	#N/A	#N/A	#N/A	#N/A	SLIT-ROBO Rho GTPase activating protein 1	3.72576	0.64602	0.0187366	both
57507	TNNI3K	#N/A	#N/A	#N/A	#N/A	#N/A	TNNI3 interacting kinase	1.99477	-0.69537	0.0268719	both
57509	PPP1R2	#N/A	#N/A	#N/A	#N/A	#N/A	protein phosphatase 1, regulatory (inhibitor) subunit 2	4.54864	-0.777876	0.00245268	both
57522	DUSP10	#N/A	#N/A	DUSP10	#N/A	#N/A	dual specificity phosphatase 10	2.09594	1.12419	0.00107771	both
57530	PHF16	#N/A	#N/A	#N/A	#N/A	#N/A	----	2.05573	0.828225	0.00651674	both
57553	SGIP1	#N/A	#N/A	#N/A	#N/A	#N/A	SH3-domain GRB2-like (endophilin) interacting protein 1	4.57914	-0.621448	0.0118613	both
57571	RNF220	#N/A	#N/A	#N/A	#N/A	#N/A	ring finger protein 220	6.60105	0.679943	0.00304439	both
57580	CHP1	#N/A	#N/A	#N/A	#N/A	#N/A	calcineurin-like EF-hand protein 1	5.44651	-0.51427	0.0255371	both
57584	PAQR4	#N/A	#N/A	PAQR4	#N/A	#N/A	progestin and adipoQ receptor family member IV	5.72317	0.720452	0.00309926	both
57688	EMP3	#N/A	#N/A	#N/A	#N/A	#N/A	epithelial membrane protein 3	3.59975	0.85607	0.00654975	both
57699	ITGB1	#N/A	#N/A	#N/A	#N/A	#N/A	integrin, beta 1 (fibronectin receptor, beta polypeptide, antigen CD29 includes MDF2, MSK12)	5.71068	0.686148	0.00349711	both
57822	TBC1D8B	#N/A	#N/A	#N/A	#N/A	#N/A	TBC1 domain family, member 8B (with GRAM domain)	1.09575	0.914779	0.0153059	both
58480	RAD51L3-RFFL	#N/A	#N/A	#N/A	#N/A	#N/A	RAD51L3-RFFL readthrough	4.84882	0.836611	0.000564862	both
58495	ARHGAP11A	#N/A	#N/A	#N/A	#N/A	#N/A	Rho GTPase activating protein 11A	1.23868	0.861154	0.00737837	both
58504	GSS	#N/A	#N/A	#N/A	#N/A	#N/A	glutathione synthetase	4.30027	-0.521168	0.040094	both
58512	PAIP2B	#N/A	#N/A	#N/A	#N/A	#N/A	poly(A) binding protein interacting protein 2B	6.28819	0.991987	0.00206494	both
59084	PYROXD2	#N/A	#N/A	#N/A	#N/A	#N/A	pyridine nucleotide-disulphide oxidoreductase domain 2	2.89931	0.655363	0.0286128	both
59283	CPNE2	#N/A	#N/A	#N/A	#N/A	#N/A	copine II	5.11589	0.894831	0.000749495	both
59340	GAGE10	#N/A	#N/A	#N/A	#N/A	#N/A	G antigen 10	-1.93529	1.04665	0.0324817	both
59340	HRH4	#N/A	#N/A	#N/A	#N/A	#N/A	histamine receptor H4	-1.68855	0.84856	0.0324424	both
59352	SLC6A20	#N/A	#N/A	#N/A	#N/A	#N/A	solute carrier family 6 (proline IMINO transporter), member 20	1.27292	1.78082	7.8952e-06	both
60401	FAM71F1	#N/A	#N/A	#N/A	#N/A	#N/A	family with sequence similarity 71, member F1	-1.23217	-1.35557	0.00154596	both
60484	SHC3	SHC3	#N/A	#N/A	#N/A	#N/A	SHC (Src homology 2 domain containing) transforming protein 3	6.46818	-0.708571	0.00536605	both
60529	OSR2	#N/A	#N/A	#N/A	#N/A	#N/A	odd-skipped related transciption factor 2	-1.35758	1.16189	0.00650782	both
60686	PIGM	#N/A	#N/A	#N/A	#N/A	#N/A	phosphatidylinositol glycan anchor biosynthesis, class M	3.09316	0.586773	0.0423674	both
63027	MRPL21	#N/A	#N/A	#N/A	#N/A	#N/A	mitochondrial ribosomal protein L21	4.01907	-0.728827	0.00120043	both
63874	ARHGEF37	#N/A	#N/A	#N/A	#N/A	#N/A	Rho guanine nucleotide exchange factor (GEF) 37	4.89081	0.970762	0.00188583	both
63895	AMY2A	#N/A	#N/A	#N/A	#N/A	#N/A	amylase, alpha 2A (pancreatic)	0.619201	-1.49485	0.000124903	both
63908	NRN1	#N/A	#N/A	#N/A	#N/A	#N/A	neuritin 1	5.80815	-1.28803	3.08309e-05	both
63917	PRELP	#N/A	#N/A	#N/A	#N/A	#N/A	proline/arginine-rich end leucine-rich repeat protein	5.29722	0.879824	0.00104223	both
63971	MPPED2	#N/A	#N/A	#N/A	#N/A	#N/A	metallophosphoesterase domain containing 2	2.98553	-0.690455	0.0159945	both
63974	TMEM132D	#N/A	#N/A	#N/A	#N/A	#N/A	transmembrane protein 132D	3.22094	-0.90503	0.00949721	both
63982	DUSP6	#N/A	#N/A	#N/A	#N/A	#N/A	dual specificity phosphatase 6	3.87624	-0.939288	0.000236744	both
64005	LOC730183	#N/A	#N/A	#N/A	#N/A	#N/A	uncharacterized LOC730183	0.920649	0.956935	0.00958277	both
64072	POU3F2	#N/A	#N/A	#N/A	#N/A	#N/A	POU class 3 homeobox 2	4.18074	0.776618	0.00199891	both
64110	GNG10	#N/A	#N/A	#N/A	#N/A	#N/A	guanine nucleotide binding protein (G protein), gamma 10	5.08593	-0.575712	0.00802359	both
64342	LOC338799	#N/A	#N/A	#N/A	#N/A	#N/A	uncharacterized LOC338799	4.6917	0.84511	0.00306502	both
64399	RFPL3-AS1	#N/A	#N/A	#N/A	#N/A	#N/A	----	1.22064	0.709574	0.0481585	both
64409	FAM5B	#N/A	#N/A	#N/A	#N/A	#N/A	----	5.23495	-0.606396	0.0213725	both
64423	BEX2	BEX2	#N/A	#N/A	#N/A	#N/A	brain expressed X-linked 2	5.75044	-1.00964	0.000254313	both
64427	SUV420H2	#N/A	#N/A	#N/A	#N/A	#N/A	suppressor of variegation 4-20 homolog 2 (Drosophila)	3.67539	0.771663	0.0061581	both
64766	RASSF3	#N/A	#N/A	#N/A	#N/A	#N/A	Ras association (RalGDS/AF-6) domain family member 3	2.88265	0.658836	0.029877	both
64805	DIRAS3	DIRAS3	#N/A	#N/A	#N/A	#N/A	DIRAS family, GTP-binding RAS-like 3	1.70176	-0.88504	0.0114595	both
64853	LOC440896	#N/A	#N/A	#N/A	#N/A	#N/A	uncharacterized LOC440896	4.2434	-1.28105	5.34393e-05	both
64900	PKD2L1	#N/A	#N/A	#N/A	#N/A	#N/A	polycystic kidney disease 2-like 1	1.32344	-0.940206	0.0204164	both
65009	UNC13A	UNC13A	#N/A	#N/A	#N/A	#N/A	unc-13 homolog A (C. elegans)	6.67404	-0.79227	0.010628	both
65065	GPR142	#N/A	#N/A	#N/A	#N/A	#N/A	G protein-coupled receptor 142	-1.26086	1.02449	0.0152951	both
65125	BDH1	#N/A	#N/A	#N/A	#N/A	#N/A	3-hydroxybutyrate dehydrogenase, type 1	4.69168	-0.578847	0.0101858	both
66008	ATG4C	#N/A	#N/A	ATG4C	#N/A	#N/A	autophagy related 4C, cysteine peptidase	4.07396	0.754966	0.00223484	both
78991	LOC100506060	#N/A	#N/A	#N/A	#N/A	#N/A	SMG1 homolog, phosphatidylinositol 3-kinase-related kinase (C. elegans) pseudogene	4.13626	0.581736	0.0361238	both
79006	KIAA0513	KIAA0513	#N/A	#N/A	#N/A	#N/A	KIAA0513	7.1115	-0.606872	0.0193352	both
79026	TAF9	#N/A	#N/A	#N/A	#N/A	#N/A	TAF9 RNA polymerase II, TATA box binding protein (TBP)-associated factor, 32kDa	4.21672	-0.674032	0.00829938	both
79037	COL8A2	#N/A	#N/A	#N/A	#N/A	#N/A	collagen, type VIII, alpha 2	1.62225	1.05879	0.00357004	both
79066	C17orf97	#N/A	#N/A	#N/A	#N/A	#N/A	chromosome 17 open reading frame 97	2.29175	-0.835622	0.00701134	both
79135	DOK6	DOK6	#N/A	#N/A	#N/A	#N/A	docking protein 6	4.69447	-1.06741	0.000669486	both
79145	PCYOX1L	PCYOX1L	#N/A	#N/A	#N/A	#N/A	prenylcysteine oxidase 1 like	3.63193	-0.913937	0.00405656	both
79156	PNPT1	#N/A	#N/A	#N/A	#N/A	#N/A	polyribonucleotide nucleotidyltransferase 1	4.57088	0.677903	0.00852872	both
79442	FRMPD2P1	#N/A	#N/A	#N/A	#N/A	#N/A	FERM and PDZ domain containing 2 pseudogene 1	0.867511	-2.28212	1.44416e-05	both
79444	CXCL2	#N/A	#N/A	#N/A	#N/A	#N/A	chemokine (C-X-C motif) ligand 2	0.500552	0.809182	0.0367945	both
79602	NT5DC3	NT5DC3	#N/A	#N/A	#N/A	#N/A	5'-nucleotidase domain containing 3	4.77091	-0.94548	0.000207916	both
79603	MMD	#N/A	#N/A	#N/A	#N/A	#N/A	monocyte to macrophage differentiation-associated	5.18738	-0.976373	8.24296e-05	both
79618	TACR2	#N/A	#N/A	#N/A	#N/A	#N/A	tachykinin receptor 2	-0.208043	-1.25743	0.00106761	both
79623	FAM105B	#N/A	#N/A	#N/A	#N/A	#N/A	family with sequence similarity 105, member B	2.94885	0.567083	0.0450005	both
79633	LINC00638	#N/A	#N/A	#N/A	#N/A	#N/A	long intergenic non-protein coding RNA 638	-0.423366	0.933106	0.0234034	both
79640	CGREF1	#N/A	#N/A	#N/A	#N/A	#N/A	cell growth regulator with EF-hand domain 1	4.26137	-1.22666	0.000110731	both
79663	NUDT18	#N/A	#N/A	#N/A	#N/A	#N/A	nudix (nucleoside diphosphate linked moiety X)-type motif 18	2.04778	-0.977394	0.0190698	both
79692	MIR7-3HG	#N/A	#N/A	#N/A	#N/A	#N/A	MIR7-3 host gene (non-protein coding)	1.87274	-1.27188	0.000208504	both
79703	SPHKAP	SPHKAP	#N/A	#N/A	#N/A	#N/A	SPHK1 interactor, AKAP domain containing	2.83844	-0.827646	0.0135584	both
79716	PPME1	#N/A	#N/A	#N/A	#N/A	#N/A	protein phosphatase methylesterase 1	5.6711	-0.471925	0.0477798	both
79724	ATP5G1	#N/A	#N/A	#N/A	#N/A	#N/A	ATP synthase, H+ transporting, mitochondrial Fo complex, subunit C1 (subunit 9)	5.13289	-0.645587	0.0035239	both
79727	TMEM92	#N/A	#N/A	#N/A	#N/A	#N/A	transmembrane protein 92	-1.29456	0.891579	0.0271802	both
79741	PLAC4	#N/A	#N/A	#N/A	#N/A	#N/A	placenta-specific 4	-0.475154	1.14133	0.00289447	both
79747	HPD	#N/A	#N/A	#N/A	#N/A	#N/A	4-hydroxyphenylpyruvate dioxygenase	-1.80195	0.96305	0.0144668	both
79751	CRMP1	CRMP1	#N/A	#N/A	#N/A	#N/A	collapsin response mediator protein 1	6.33766	-0.680226	0.00392453	both
79776	HSD3BP4	#N/A	#N/A	#N/A	#N/A	#N/A	hydroxy-delta-5-steroid dehydrogenase, 3 beta, pseudogene 4	1.11012	0.799996	0.017703	both
79778	ABCC8	#N/A	#N/A	#N/A	#N/A	#N/A	ATP-binding cassette, sub-family C (CFTR/MRP), member 8	5.09962	-0.551457	0.0317008	both
79788	LEAP2	#N/A	#N/A	#N/A	#N/A	#N/A	liver expressed antimicrobial peptide 2	0.0769411	1.05466	0.00646197	both
79813	RBM3	#N/A	#N/A	#N/A	#N/A	#N/A	RNA binding motif (RNP1, RRM) protein 3	4.74373	-0.720347	0.00905075	both
79817	MITF	#N/A	#N/A	#N/A	#N/A	#N/A	microphthalmia-associated transcription factor	2.37471	0.784809	0.0101485	both
79832	FAM125B	#N/A	#N/A	#N/A	#N/A	#N/A	----	5.89673	0.858847	0.000857382	both
79841	HAVCR1P1	#N/A	#N/A	#N/A	#N/A	#N/A	hepatitis A virus cellular receptor 1 pseudogene 1	-1.02415	1.21009	0.00125302	both
79873	SGK223	#N/A	#N/A	#N/A	#N/A	#N/A	homolog of rat pragma of Rnd2	3.17837	-0.786845	0.00562194	both
79905	LOC441666	#N/A	#N/A	#N/A	#N/A	#N/A	zinc finger protein 91 pseudogene	0.845126	-1.25172	0.000649118	both
79947	REEP3	#N/A	#N/A	REEP3	#N/A	#N/A	receptor accessory protein 3	3.89899	0.725043	0.00354317	both
79955	KANK2	#N/A	#N/A	#N/A	#N/A	#N/A	KN motif and ankyrin repeat domains 2	4.56733	0.984131	0.000100552	both
80022	NFATC3	#N/A	#N/A	#N/A	#N/A	#N/A	nuclear factor of activated T-cells, cytoplasmic, calcineurin-dependent 3	4.80846	0.695202	0.0145328	both
80023	ERMN	#N/A	#N/A	#N/A	#N/A	#N/A	ermin, ERM-like protein	7.07699	1.03867	0.000328362	both
80035	TSLP	#N/A	#N/A	#N/A	#N/A	#N/A	thymic stromal lymphopoietin	-1.20226	1.04149	0.00613304	both
80122	SYP	#N/A	#N/A	#N/A	#N/A	#N/A	synaptophysin	7.74976	-1.01018	0.00222717	both
80142	FAM213A	#N/A	#N/A	#N/A	#N/A	#N/A	family with sequence similarity 213, member A	6.17371	-0.480251	0.0242325	both
80145	SLC30A3	#N/A	#N/A	#N/A	#N/A	#N/A	solute carrier family 30 (zinc transporter), member 3	4.85723	-1.38973	0.000427841	both
80149	C1QTNF9B	#N/A	#N/A	#N/A	#N/A	#N/A	C1q and tumor necrosis factor related protein 9B	0.460316	-1.26055	0.000712643	both
80176	POLR3K	POLR3K	#N/A	#N/A	#N/A	#N/A	polymerase (RNA) III (DNA directed) polypeptide K, 12.3 kDa	2.65369	-0.705564	0.0127378	both
80206	CYP20A1	#N/A	#N/A	#N/A	#N/A	#N/A	cytochrome P450, family 20, subfamily A, polypeptide 1	3.72296	0.753877	0.00202245	both
80213	ATP5F1	#N/A	#N/A	#N/A	#N/A	#N/A	ATP synthase, H+ transporting, mitochondrial Fo complex, subunit B1	5.50751	-0.508109	0.0248757	both
80217	MIR4461	#N/A	#N/A	#N/A	#N/A	#N/A	microRNA 4461	3.35614	1.17349	0.00157657	both
80303	AGXT2L1	#N/A	AGXT2L1	#N/A	#N/A	#N/A	----	6.46747	-0.760726	0.00542319	both
80305	NEDD8-MDP1	#N/A	#N/A	#N/A	#N/A	#N/A	NEDD8-MDP1 readthrough	4.81772	-0.587335	0.00730497	both
80346	JAKMIP3	#N/A	#N/A	#N/A	#N/A	#N/A	Janus kinase and microtubule interacting protein 3	4.30092	0.753427	0.00182269	both
80346	REEP4	#N/A	#N/A	#N/A	#N/A	#N/A	receptor accessory protein 4	2.70878	0.916895	0.00401987	both
80761	SNORA8	#N/A	#N/A	#N/A	#N/A	#N/A	small nucleolar RNA, H/ACA box 8	1.43224	-0.90713	0.00549128	both
80781	SGK1	#N/A	#N/A	#N/A	#N/A	#N/A	serum/glucocorticoid regulated kinase 1	5.71513	1.33857	5.35748e-06	both
80820	THEMIS2	#N/A	#N/A	#N/A	#N/A	#N/A	thymocyte selection associated family member 2	2.88543	0.799046	0.00683078	both
80824	ITPRIP	#N/A	#N/A	#N/A	#N/A	#N/A	inositol 1,4,5-trisphosphate receptor interacting protein	2.97604	0.813832	0.0101638	both
80862	WFDC3	#N/A	#N/A	#N/A	#N/A	#N/A	WAP four-disulfide core domain 3	0.226312	1.75434	1.59761e-05	both
80975	AARSD1	#N/A	#N/A	#N/A	#N/A	#N/A	alanyl-tRNA synthetase domain containing 1	4.41323	-0.573613	0.0175433	both
81492	RSPH6A	#N/A	#N/A	#N/A	#N/A	#N/A	radial spoke head 6 homolog A (Chlamydomonas)	-1.42761	0.973417	0.0193695	both
81551	CIRBP	#N/A	#N/A	#N/A	#N/A	#N/A	cold inducible RNA binding protein	6.53709	-0.715612	0.0229721	both
81553	PGPEP1	#N/A	#N/A	#N/A	#N/A	#N/A	pyroglutamyl-peptidase I	5.0446	0.856684	0.000399765	both
81615	CHST3	#N/A	#N/A	#N/A	#N/A	#N/A	carbohydrate (chondroitin 6) sulfotransferase 3	4.4434	0.96878	0.00172962	both
81629	GRIK1	GRIK1	#N/A	#N/A	#N/A	#N/A	glutamate receptor, ionotropic, kainate 1	2.93148	-1.04991	0.00410508	both
81849	AXIN1	#N/A	#N/A	#N/A	#N/A	#N/A	axin 1	4.52763	0.619964	0.0072161	both
81873	KIAA1211L	#N/A	#N/A	#N/A	#N/A	#N/A	KIAA1211-like	5.58313	-1.0881	0.00101587	both
81888	ECE1	#N/A	#N/A	#N/A	#N/A	#N/A	endothelin converting enzyme 1	5.91377	0.772083	0.000815818	both
83546	MAP4K5	#N/A	#N/A	#N/A	#N/A	#N/A	mitogen-activated protein kinase kinase kinase kinase 5	5.15268	0.917662	0.000291847	both
83639	NRIP2	#N/A	#N/A	#N/A	#N/A	#N/A	nuclear receptor interacting protein 2	3.17879	1.35247	6.40316e-06	both
83640	SLC6A9	#N/A	#N/A	#N/A	#N/A	#N/A	solute carrier family 6 (neurotransmitter transporter, glycine), member 9	4.45286	1.5355	6.96622e-08	both
83641	LAMB1	#N/A	#N/A	#N/A	#N/A	#N/A	laminin, beta 1	4.09452	-1.24194	3.81724e-05	both
83714	ZNF441	#N/A	#N/A	#N/A	#N/A	#N/A	zinc finger protein 441	2.53928	-0.802323	0.0136192	both
83844	LY86-AS1	#N/A	#N/A	#N/A	#N/A	#N/A	LY86 antisense RNA 1	2.64365	-1.3972	0.000340902	both
83894	PRH2	#N/A	#N/A	#N/A	#N/A	#N/A	proline-rich protein HaeIII subfamily 2	-0.307266	1.05642	0.00437819	both
83894	TTC29	#N/A	#N/A	#N/A	#N/A	#N/A	tetratricopeptide repeat domain 29	-1.53407	0.897701	0.0207617	both
83959	LOC100131089	#N/A	#N/A	#N/A	#N/A	#N/A	----	3.19587	1.00164	0.00491536	both
83986	TRAPPC6B	#N/A	#N/A	#N/A	#N/A	#N/A	trafficking protein particle complex 6B	4.85625	-0.556969	0.0245062	both
83992	CGN	#N/A	#N/A	#N/A	#N/A	#N/A	cingulin	2.6697	0.712244	0.0129316	both
84074	RAI14	#N/A	#N/A	#N/A	#N/A	#N/A	retinoic acid induced 14	2.86953	0.953802	0.000649739	both
84083	CLDN9	#N/A	#N/A	#N/A	#N/A	#N/A	claudin 9	2.46689	1.18545	0.00248931	both
84146	PCP4L1	PCP4L1	#N/A	#N/A	#N/A	#N/A	Purkinje cell protein 4 like 1	2.95055	-1.26141	0.00327987	both
84226	IL18RAP	#N/A	#N/A	#N/A	#N/A	#N/A	interleukin 18 receptor accessory protein	-1.75109	0.809257	0.0464822	both
84268	CDH22	#N/A	#N/A	#N/A	#N/A	#N/A	cadherin 22, type 2	4.52744	-1.04776	0.00269442	both
84277	RASSF8	#N/A	#N/A	#N/A	#N/A	#N/A	Ras association (RalGDS/AF-6) domain family (N-terminal) member 8	4.24817	0.746765	0.0051706	both
84293	KIT	#N/A	#N/A	#N/A	#N/A	#N/A	v-kit Hardy-Zuckerman 4 feline sarcoma viral oncogene homolog	3.33819	-0.776213	0.00957203	both
84303	LZTS2	#N/A	#N/A	#N/A	#N/A	#N/A	leucine zipper, putative tumor suppressor 2	6.09865	0.72037	0.00316482	both
84536	A4GALT	#N/A	#N/A	#N/A	#N/A	#N/A	alpha 1,4-galactosyltransferase	2.61195	1.0622	0.0014888	both
84561	PCOLCE	#N/A	#N/A	#N/A	#N/A	#N/A	procollagen C-endopeptidase enhancer	2.39259	0.831691	0.00489367	both
84614	WNT6	#N/A	#N/A	#N/A	#N/A	#N/A	wingless-type MMTV integration site family, member 6	-0.260373	1.19947	0.00207902	both
84634	LOC100287482	#N/A	#N/A	#N/A	#N/A	#N/A	----	1.41617	-0.989281	0.00666288	both
84679	TBXA2R	#N/A	#N/A	#N/A	#N/A	#N/A	thromboxane A2 receptor	0.588948	0.824276	0.012362	both
84691	PZP	#N/A	#N/A	#N/A	#N/A	#N/A	pregnancy-zone protein	-0.129089	1.41225	0.00132169	both
84735	ANAPC16	#N/A	#N/A	#N/A	#N/A	#N/A	anaphase promoting complex subunit 16	5.50563	0.650336	0.0142127	both
84795	SRD5A1	#N/A	#N/A	#N/A	#N/A	#N/A	steroid-5-alpha-reductase, alpha polypeptide 1 (3-oxo-5 alpha-steroid delta 4-dehydrogenase alpha 1)	3.07644	-0.785001	0.010172	both
84824	S1PR4	#N/A	#N/A	#N/A	#N/A	#N/A	sphingosine-1-phosphate receptor 4	-0.878856	0.808934	0.0214342	both
84830	HECTD2	#N/A	#N/A	#N/A	#N/A	#N/A	HECT domain containing E3 ubiquitin protein ligase 2	-0.245649	-1.20956	0.0102207	both
84849	ESRG	#N/A	#N/A	#N/A	#N/A	#N/A	embryonic stem cell related (non-protein coding)	1.00822	0.917457	0.00548807	both
84852	HSPG2	#N/A	#N/A	#N/A	#N/A	#N/A	heparan sulfate proteoglycan 2	3.74969	0.715527	0.00279988	both
84871	LOC399753	#N/A	#N/A	#N/A	#N/A	#N/A	----	1.00817	-1.12213	0.00317902	both
84894	SUN2	#N/A	#N/A	#N/A	#N/A	#N/A	Sad1 and UNC84 domain containing 2	7.1251	1.06354	6.48753e-05	both
84898	DGCR10	#N/A	#N/A	#N/A	#N/A	#N/A	DiGeorge syndrome critical region gene 10 (non-protein coding)	1.89344	-1.18167	0.00219187	both
84900	RGS3	#N/A	#N/A	#N/A	#N/A	#N/A	regulator of G-protein signaling 3	4.23158	0.648429	0.0193619	both
84909	KCNK4	#N/A	#N/A	#N/A	#N/A	#N/A	potassium channel, subfamily K, member 4	3.26754	-0.80596	0.0108205	both
84911	FANCE	#N/A	#N/A	#N/A	#N/A	#N/A	Fanconi anemia, complementation group E	1.37624	0.851966	0.00672175	both
84915	GNG4	#N/A	#N/A	#N/A	#N/A	#N/A	guanine nucleotide binding protein (G protein), gamma 4	4.13709	-0.915691	0.000122578	both
84915	FAM222A	#N/A	#N/A	#N/A	#N/A	#N/A	family with sequence similarity 222, member A	4.57639	1.23479	1.62377e-05	both
84938	ZDHHC23	#N/A	#N/A	#N/A	#N/A	#N/A	zinc finger, DHHC-type containing 23	2.88154	-0.839585	0.0114471	both
84978	DICER1	#N/A	#N/A	#N/A	#N/A	#N/A	dicer 1, ribonuclease type III	5.47482	1.08577	0.00672319	both
85004	HEY2	#N/A	#N/A	#N/A	#N/A	#N/A	hes-related family bHLH transcription factor with YRPW motif 2	2.87048	0.969614	0.00127063	both
85028	HOMER3	#N/A	#N/A	#N/A	#N/A	#N/A	homer homolog 3 (Drosophila)	4.70231	0.712358	0.00787732	both
85300	MIR1244-3	#N/A	#N/A	#N/A	#N/A	#N/A	microRNA 1244-3	6.05086	0.727959	0.00553796	both
85301	LLGL2	#N/A	#N/A	#N/A	#N/A	#N/A	lethal giant larvae homolog 2 (Drosophila)	2.7166	0.82421	0.00517106	both
85377	DNAJC12	#N/A	#N/A	#N/A	#N/A	#N/A	DnaJ (Hsp40) homolog, subfamily C, member 12	3.91986	-1.0179	0.0057549	both
85414	SYCE1	SYCE1	#N/A	#N/A	#N/A	#N/A	synaptonemal complex central element protein 1	3.41088	-1.31459	8.99672e-05	both
85416	MUC1	#N/A	#N/A	#N/A	#N/A	#N/A	mucin 1, cell surface associated	2.27608	0.936226	0.0166754	both
85449	ZBTB40	#N/A	#N/A	#N/A	#N/A	#N/A	zinc finger and BTB domain containing 40	4.10188	0.637515	0.00394603	both
85450	MMS22L	#N/A	#N/A	#N/A	#N/A	#N/A	MMS22-like, DNA repair protein	2.59554	0.854312	0.00327355	both
85458	BHLHE22	#N/A	#N/A	#N/A	#N/A	#N/A	basic helix-loop-helix family, member e22	2.87363	-1.1511	0.00619881	both
85461	ARHGAP36	#N/A	#N/A	#N/A	#N/A	#N/A	Rho GTPase activating protein 36	0.455548	-1.19329	0.000974086	both
85463	FNTB	#N/A	#N/A	#N/A	#N/A	#N/A	farnesyltransferase, CAAX box, beta	4.17193	0.830409	0.00076802	both
85495	STX16-NPEPL1	#N/A	#N/A	#N/A	#N/A	#N/A	STX16-NPEPL1 readthrough (NMD candidate)	5.86767	-0.485744	0.0360519	both
87178	EDN1	#N/A	#N/A	#N/A	#N/A	#N/A	endothelin 1	2.6481	-1.10197	0.000262582	both
88455	C9orf3	#N/A	#N/A	#N/A	#N/A	#N/A	chromosome 9 open reading frame 3	4.08206	1.024	0.000548956	both
89927	CELF3	CELF3	#N/A	#N/A	#N/A	#N/A	CUGBP, Elav-like family member 3	6.15085	-0.701308	0.00882997	both
90187	LINC00085	#N/A	#N/A	#N/A	#N/A	#N/A	----	3.70603	1.06861	0.000134954	both
90313	SCG2	SCG2	#N/A	#N/A	#N/A	#N/A	secretogranin II	5.15095	-1.26802	0.000967301	both
90362	TMX1	#N/A	#N/A	#N/A	#N/A	#N/A	thioredoxin-related transmembrane protein 1	3.38385	0.574774	0.03047	both
90378	CDKN2D	CDKN2D	#N/A	#N/A	#N/A	#N/A	cyclin-dependent kinase inhibitor 2D (p19, inhibits CDK4)	5.58785	-0.76075	0.00139628	both
90523	MLIP	#N/A	#N/A	#N/A	#N/A	#N/A	muscular LMNA-interacting protein	2.0142	-0.995308	0.0102806	both
90861	RAMP3	#N/A	#N/A	#N/A	#N/A	#N/A	receptor (G protein-coupled) activity modifying protein 3	3.29244	0.72191	0.0093863	both
90933	GDA	GDA	#N/A	#N/A	#N/A	#N/A	guanine deaminase	5.66887	-0.852821	0.0183452	both
90993	PRIMA1	#N/A	#N/A	PRIMA1	#N/A	#N/A	proline rich membrane anchor 1	3.56291	1.57033	7.28656e-05	both
91149	PHYHIP	PHYHIP	#N/A	#N/A	#N/A	#N/A	phytanoyl-CoA 2-hydroxylase interacting protein	8.0519	-0.676586	0.019134	both
91156	CXCL1	#N/A	#N/A	#N/A	#N/A	#N/A	chemokine (C-X-C motif) ligand 1 (melanoma growth stimulating activity, alpha)	0.137572	1.15074	0.00317115	both
91181	PA2G4P4	#N/A	#N/A	#N/A	#N/A	#N/A	proliferation-associated 2G4 pseudogene 4	-1.70194	1.07736	0.00632913	both
91369	TM2D3	#N/A	#N/A	#N/A	#N/A	#N/A	TM2 domain containing 3	5.16813	-0.574184	0.0133885	both
91851	KLHL17	#N/A	#N/A	#N/A	#N/A	#N/A	kelch-like family member 17	3.38162	0.628087	0.0253004	both
92181	TAC1	#N/A	#N/A	#N/A	#N/A	#N/A	tachykinin, precursor 1	1.82764	-1.71941	0.000279745	both
92235	TNFRSF9	#N/A	#N/A	#N/A	#N/A	#N/A	tumor necrosis factor receptor superfamily, member 9	-0.411248	0.843577	0.0219207	both
92689	LOC100128071	#N/A	#N/A	#N/A	#N/A	#N/A	----	2.26726	0.694279	0.0485718	both
92799	GRIK2	GRIK2	#N/A	#N/A	#N/A	#N/A	glutamate receptor, ionotropic, kainate 2	4.22376	-0.82624	0.00325375	both
92999	CMAS	#N/A	#N/A	#N/A	#N/A	#N/A	cytidine monophosphate N-acetylneuraminic acid synthetase	5.32179	-0.688186	0.00810445	both
93035	FLJ37505	#N/A	#N/A	#N/A	#N/A	#N/A	uncharacterized LOC400087	-1.32181	2.35444	2.26903e-06	both
93129	NIT2	#N/A	#N/A	#N/A	#N/A	#N/A	nitrilase family, member 2	3.48707	-0.530359	0.0378392	both
93426	NXPE3	#N/A	#N/A	#N/A	#N/A	#N/A	neurexophilin and PC-esterase domain family, member 3	4.83611	0.643208	0.00425919	both
93649	LOC100129316	#N/A	#N/A	#N/A	#N/A	#N/A	uncharacterized LOC100129316	-1.7965	0.97425	0.0076922	both
93974	KCNH3	KCNH3	#N/A	#N/A	#N/A	#N/A	potassium voltage-gated channel, subfamily H (eag-related), member 3	6.95102	-0.759098	0.00288113	both
94031	SERINC2	#N/A	#N/A	#N/A	#N/A	#N/A	serine incorporator 2	1.08187	1.5838	2.90954e-05	both
94032	PREX1	#N/A	#N/A	#N/A	#N/A	#N/A	phosphatidylinositol-3,4,5-trisphosphate-dependent Rac exchange factor 1	7.1397	0.751976	0.00224939	both
94059	KCNJ4	#N/A	#N/A	#N/A	#N/A	#N/A	potassium inwardly-rectifying channel, subfamily J, member 4	5.34706	-0.816244	0.00557884	both
94086	FCGR1B	#N/A	#N/A	#N/A	FCGR1B	#N/A	Fc fragment of IgG, high affinity Ib, receptor (CD64)	1.08572	-1.38957	0.000343704	both
94122	DUSP27	#N/A	#N/A	#N/A	#N/A	#N/A	dual specificity phosphatase 27 (putative)	-0.507988	-1.28136	0.000714688	both
94160	TBX18	#N/A	#N/A	#N/A	#N/A	TBX18	T-box 18	0.424741	1.20604	0.00328962	both
94162	GNG3	GNG3	#N/A	#N/A	#N/A	#N/A	guanine nucleotide binding protein (G protein), gamma 3	6.50675	-1.11403	0.000105197	both
94235	GLT25D1	#N/A	#N/A	#N/A	#N/A	#N/A	----	5.01306	0.650488	0.00891035	both
96459	ADA	#N/A	#N/A	#N/A	#N/A	#N/A	adenosine deaminase	2.57341	0.764631	0.0124553	both
112476	CYP46A1	#N/A	#N/A	#N/A	#N/A	#N/A	cytochrome P450, family 46, subfamily A, polypeptide 1	6.37794	-0.623183	0.00928789	both
112755	ATPIF1	#N/A	#N/A	#N/A	#N/A	#N/A	ATPase inhibitory factor 1	6.06237	-0.672474	0.00375561	both
112812	TESPA1	#N/A	#N/A	#N/A	#N/A	#N/A	thymocyte expressed, positive selection associated 1	5.69502	-1.11486	0.00257683	both
112869	ERC2	ERC2	#N/A	#N/A	#N/A	#N/A	ELKS/RAB6-interacting/CAST family member 2	4.44421	-0.829126	0.00487337	both
112942	AEBP1	#N/A	#N/A	#N/A	#N/A	#N/A	AE binding protein 1	6.52847	1.06743	0.00393355	both
113179	IDNK	#N/A	#N/A	#N/A	#N/A	#N/A	idnK, gluconokinase homolog (E. coli)	2.90588	-0.660316	0.0139608	both
113189	ARID2	#N/A	#N/A	#N/A	#N/A	#N/A	AT rich interactive domain 2 (ARID, RFX-like)	3.45224	0.668002	0.0061771	both
113802	EID2B	EID2B	#N/A	#N/A	#N/A	#N/A	EP300 interacting inhibitor of differentiation 2B	2.89319	-0.754816	0.0161654	both
114785	NEUROD6	NEUROD6	#N/A	#N/A	#N/A	#N/A	neuronal differentiation 6	3.5918	-1.38826	0.00150851	both
114787	UBE2S	#N/A	#N/A	#N/A	#N/A	#N/A	ubiquitin-conjugating enzyme E2S	4.53333	-0.493951	0.0397391	both
114801	BVES-AS1	#N/A	#N/A	#N/A	#N/A	#N/A	BVES antisense RNA 1	-0.292058	0.857071	0.0455605	both
114815	METTL7B	#N/A	#N/A	#N/A	#N/A	#N/A	methyltransferase like 7B	2.44391	0.81925	0.0115042	both
114824	IKBKB	#N/A	#N/A	#N/A	#N/A	#N/A	inhibitor of kappa light polypeptide gene enhancer in B-cells, kinase beta	4.38	0.642946	0.0082719	both
114881	THOC7	#N/A	#N/A	#N/A	#N/A	#N/A	THO complex 7 homolog (Drosophila)	4.47111	-0.598271	0.00579205	both
114897	C3orf80	#N/A	#N/A	#N/A	#N/A	#N/A	chromosome 3 open reading frame 80	3.04979	-1.05833	0.00757871	both
114900	ATP13A2	ATP13A2	#N/A	#N/A	#N/A	#N/A	ATPase type 13A2	6.50438	-0.467177	0.043109	both
114902	MEX3C	#N/A	#N/A	#N/A	#N/A	#N/A	mex-3 RNA binding family member C	3.7478	0.599703	0.0210595	both
114904	LOC158696	#N/A	#N/A	#N/A	#N/A	#N/A	----	2.73795	-0.956646	0.00624328	both
114907	NXPH1	#N/A	#N/A	#N/A	#N/A	#N/A	neurexophilin 1	2.57478	-1.01632	0.0065315	both
114991	CDH26	#N/A	#N/A	#N/A	#N/A	#N/A	cadherin 26	0.685516	0.821057	0.0251632	both
115019	LOC340017	#N/A	#N/A	#N/A	#N/A	#N/A	uncharacterized LOC340017	-1.19566	-1.4878	7.49397e-05	both
115111	LBX2	#N/A	#N/A	#N/A	#N/A	#N/A	ladybird homeobox 2	-1.50747	1.62575	0.000204401	both
115265	CBWD6	CBWD6	#N/A	#N/A	#N/A	#N/A	COBW domain containing 6	2.0043	-0.773941	0.0067872	both
116039	A1CF	#N/A	#N/A	#N/A	#N/A	#N/A	APOBEC1 complementation factor	-0.651057	1.14222	0.00102096	both
116135	NCOA6	#N/A	#N/A	#N/A	#N/A	#N/A	nuclear receptor coactivator 6	4.47336	0.628956	0.00263089	both
116362	C21orf15	#N/A	#N/A	#N/A	#N/A	#N/A	chromosome 21 open reading frame 15	2.74941	-3.0291	2.24488e-18	both
116448	ATP6AP1	#N/A	#N/A	#N/A	#N/A	#N/A	ATPase, H+ transporting, lysosomal accessory protein 1	6.68031	-0.551691	0.0257251	both
116986	CDK18	#N/A	#N/A	#N/A	#N/A	#N/A	cyclin-dependent kinase 18	7.22715	1.21521	3.57878e-05	both
117154	LRP5	#N/A	#N/A	#N/A	#N/A	#N/A	low density lipoprotein receptor-related protein 5	3.34994	0.571805	0.0303377	both
117584	VASP	#N/A	#N/A	#N/A	#N/A	#N/A	vasodilator-stimulated phosphoprotein	3.94865	0.688327	0.00753619	both
118442	DDX39A	#N/A	#N/A	#N/A	#N/A	#N/A	DEAD (Asp-Glu-Ala-Asp) box polypeptide 39A	4.4901	0.674876	0.00893839	both
118491	DCTN1-AS1	#N/A	#N/A	#N/A	#N/A	#N/A	DCTN1 antisense RNA 1	1.64792	-0.994675	0.0192604	both
118611	COL1A2	#N/A	#N/A	#N/A	#N/A	#N/A	collagen, type I, alpha 2	3.02883	0.847139	0.0116144	both
118738	KLHDC4	#N/A	#N/A	#N/A	#N/A	#N/A	kelch domain containing 4	3.3931	-0.523971	0.0446725	both
118924	FRA10AC1	#N/A	#N/A	#N/A	#N/A	#N/A	fragile site, folic acid type, rare, fra(10)(q23.3) or fra(10)(q24.2) candidate 1	4.81113	-0.53605	0.0202536	both
121227	SERTAD4-AS1	#N/A	#N/A	#N/A	#N/A	#N/A	SERTAD4 antisense RNA 1	0.861422	1.39644	0.000159522	both
121256	LOC100288181	#N/A	#N/A	#N/A	#N/A	#N/A	uncharacterized LOC100288181	1.95034	-0.788222	0.0249128	both
121441	ALOX12B	#N/A	#N/A	#N/A	#N/A	#N/A	arachidonate 12-lipoxygenase, 12R type	-0.216092	-1.07981	0.00354299	both
121512	ZWINT	#N/A	#N/A	#N/A	#N/A	#N/A	ZW10 interacting kinetochore protein	0.886766	-1.09513	0.00150674	both
122060	PRDX2	#N/A	#N/A	#N/A	#N/A	#N/A	peroxiredoxin 2	5.04797	-0.762833	0.00349398	both
122953	SEC61G	#N/A	#N/A	#N/A	#N/A	#N/A	Sec61 gamma subunit	3.37244	-0.647155	0.00863996	both
123920	DTNBP1	#N/A	#N/A	#N/A	#N/A	#N/A	dystrobrevin binding protein 1	4.42811	-0.824454	0.00116317	both
124152	TCEAL5	TCEAL5	#N/A	#N/A	#N/A	#N/A	transcription elongation factor A (SII)-like 5	4.84935	-1.02697	0.000184215	both
124222	SLC38A2	#N/A	#N/A	#N/A	#N/A	#N/A	solute carrier family 38, member 2	5.98299	0.981251	0.000310772	both
124989	TSPAN7	#N/A	#N/A	#N/A	#N/A	#N/A	tetraspanin 7	8.21435	-0.73016	0.00933696	both
126068	ANGPT1	#N/A	#N/A	#N/A	#N/A	#N/A	angiopoietin 1	1.48465	1.38325	0.000263585	both
126536	ARF3	#N/A	#N/A	#N/A	#N/A	#N/A	ADP-ribosylation factor 3	7.80627	-0.629829	0.00619881	both
126567	PLEKHG5	#N/A	#N/A	#N/A	#N/A	#N/A	pleckstrin homology domain containing, family G (with RhoGef domain) member 5	5.09253	-0.795166	0.00570822	both
126661	HIPK4	#N/A	#N/A	#N/A	#N/A	#N/A	homeodomain interacting protein kinase 4	2.79049	-1.02059	0.0092513	both
127294	ADARB2-AS1	#N/A	#N/A	#N/A	#N/A	#N/A	ADARB2 antisense RNA 1	-1.17381	1.49397	0.000902642	both
127700	TGFB1	#N/A	#N/A	#N/A	#N/A	#N/A	transforming growth factor, beta 1	3.95845	0.614876	0.0165806	both
127795	ADAMTS2	#N/A	#N/A	#N/A	#N/A	#N/A	ADAM metallopeptidase with thrombospondin type 1 motif, 2	1.05637	1.03549	0.00199145	both
128102	FOXD2	#N/A	#N/A	#N/A	#N/A	#N/A	forkhead box D2	-0.409368	1.33973	0.000534806	both
128239	LBX2-AS1	#N/A	#N/A	#N/A	#N/A	#N/A	LBX2 antisense RNA 1	0.439132	1.71406	0.000109334	both
129049	METTL16	#N/A	#N/A	#N/A	#N/A	#N/A	methyltransferase like 16	4.2078	0.806894	0.00065942	both
129303	TMC6	#N/A	#N/A	#N/A	#N/A	#N/A	transmembrane channel-like 6	4.98256	1.3352	0.000125625	both
131450	CLCA2	#N/A	#N/A	#N/A	#N/A	#N/A	chloride channel accessory 2	-1.35613	0.98311	0.0323181	both
131669	GYS2	#N/A	#N/A	#N/A	#N/A	#N/A	glycogen synthase 2 (liver)	-0.890198	0.990957	0.00752981	both
132204	AP1S1	#N/A	#N/A	#N/A	#N/A	#N/A	adaptor-related protein complex 1, sigma 1 subunit	5.10699	-1.03766	5.24542e-05	both
132299	ANAPC13	#N/A	#N/A	#N/A	#N/A	#N/A	anaphase promoting complex subunit 13	4.74944	-0.491155	0.0239646	both
133121	TJP3	#N/A	#N/A	#N/A	#N/A	#N/A	tight junction protein 3	1.17613	0.749269	0.0259607	both
135154	SMO	#N/A	#N/A	#N/A	#N/A	#N/A	smoothened, frizzled family receptor	4.17538	0.8594	0.00389337	both
135295	LOC339524	#N/A	#N/A	#N/A	#N/A	#N/A	----	1.50517	-1.25972	0.00171806	both
135398	GZMM	#N/A	#N/A	#N/A	#N/A	#N/A	granzyme M (lymphocyte met-ase 1)	-0.374247	1.05629	0.0225777	both
140597	LONRF2	#N/A	#N/A	#N/A	#N/A	#N/A	LON peptidase N-terminal domain and ring finger 2	6.32468	-0.776238	0.0065076	both
140678	ALS2CR12	#N/A	#N/A	#N/A	#N/A	#N/A	amyotrophic lateral sclerosis 2 (juvenile) chromosome region, candidate 12	0.692411	0.794336	0.0266564	both
140679	LHX6	LHX6	#N/A	#N/A	#N/A	#N/A	LIM homeobox 6	2.79895	-0.788178	0.00891423	both
140767	BEX5	BEX5	#N/A	#N/A	#N/A	#N/A	brain expressed, X-linked 5	4.51509	-1.08839	0.00225641	both
140803	LOC100130894	#N/A	LOC100130894	#N/A	#N/A	#N/A	----	3.06525	0.741854	0.0158062	both
143279	UHRF1	#N/A	#N/A	#N/A	#N/A	#N/A	ubiquitin-like with PHD and ring finger domains 1	2.16903	1.04003	0.00435273	both
144132	C7orf53	#N/A	#N/A	#N/A	#N/A	#N/A	----	2.19517	1.08628	0.00775929	both
144423	CCNH	#N/A	#N/A	#N/A	#N/A	#N/A	cyclin H	3.47835	-0.699285	0.0118449	both
145567	PAK6	#N/A	#N/A	#N/A	#N/A	#N/A	p21 protein (Cdc42/Rac)-activated kinase 6	4.93355	-0.8686	0.00161538	both
146050	SDR16C5	#N/A	#N/A	#N/A	#N/A	#N/A	short chain dehydrogenase/reductase family 16C, member 5	1.2995	-1.04309	0.0114682	both
146167	LINC00460	#N/A	#N/A	#N/A	#N/A	#N/A	long intergenic non-protein coding RNA 460	0.0125309	-2.12285	9.38698e-07	both
146760	PLCB3	#N/A	#N/A	#N/A	#N/A	#N/A	phospholipase C, beta 3 (phosphatidylinositol-specific)	4.20301	0.633045	0.0085519	both
147138	LRRC73	#N/A	#N/A	#N/A	#N/A	#N/A	leucine rich repeat containing 73	2.69707	-0.900151	0.00748901	both
147381	SHKBP1	#N/A	#N/A	#N/A	#N/A	#N/A	SH3KBP1 binding protein 1	4.18084	0.760136	0.00791351	both
147658	B3GNT8	#N/A	#N/A	#N/A	#N/A	#N/A	UDP-GlcNAc:betaGal beta-1,3-N-acetylglucosaminyltransferase 8	-0.979294	1.09513	0.00465779	both
147664	SLC15A1	#N/A	#N/A	#N/A	#N/A	#N/A	solute carrier family 15 (oligopeptide transporter), member 1	-0.790287	0.825533	0.036447	both
147685	MEF2B	#N/A	#N/A	#N/A	#N/A	#N/A	myocyte enhancer factor 2B	2.67422	1.24843	0.000281006	both
147746	SMYD3	#N/A	#N/A	#N/A	#N/A	#N/A	SET and MYND domain containing 3	2.81436	-0.864075	0.00961668	both
147912	LOC338758	#N/A	#N/A	#N/A	#N/A	#N/A	----	2.92143	-1.15031	0.00130071	both
148252	RNF112	RNF112	#N/A	#N/A	#N/A	#N/A	ring finger protein 112	5.26652	-0.594627	0.0117749	both
149603	LOC283070	#N/A	#N/A	#N/A	#N/A	#N/A	uncharacterized LOC283070	6.26561	-0.654679	0.0132071	both
150356	PLCH2	#N/A	#N/A	#N/A	#N/A	#N/A	phospholipase C, eta 2	5.04701	-0.56134	0.0300031	both
150483	IL1B	#N/A	#N/A	#N/A	IL1B	#N/A	interleukin 1, beta	0.141723	-2.08202	2.29203e-06	both
150538	SLC17A7	SLC17A7	#N/A	#N/A	#N/A	#N/A	solute carrier family 17 (vesicular glutamate transporter), member 7	8.52678	-0.876259	0.00188819	both
151011	EIF4EBP1	#N/A	#N/A	#N/A	#N/A	#N/A	eukaryotic translation initiation factor 4E binding protein 1	2.34234	0.841019	0.0150333	both
151484	MIR548D1	#N/A	#N/A	#N/A	#N/A	#N/A	microRNA 548d-1	-1.42986	-1.41506	0.000375744	both
151534	NRGN	#N/A	#N/A	#N/A	#N/A	#N/A	neurogranin (protein kinase C substrate, RC3)	8.93887	-0.735752	0.0112668	both
151648	PCAT1	#N/A	#N/A	#N/A	#N/A	#N/A	prostate cancer associated transcript 1 (non-protein coding)	-0.980761	0.910307	0.0146033	both
153201	SCT	#N/A	#N/A	#N/A	#N/A	#N/A	secretin	-1.1337	1.41626	0.00157186	both
153328	BAMBI	#N/A	#N/A	#N/A	#N/A	#N/A	BMP and activin membrane-bound inhibitor	3.08138	0.619947	0.0164056	both
153572	ITGB3BP	#N/A	#N/A	#N/A	#N/A	#N/A	integrin beta 3 binding protein (beta3-endonexin)	1.94596	0.836092	0.00685457	both
154141	ZNF184	#N/A	#N/A	#N/A	#N/A	#N/A	zinc finger protein 184	2.90741	-0.684689	0.0257387	both
154661	LOC284578	#N/A	#N/A	#N/A	#N/A	#N/A	uncharacterized LOC284578	2.14629	-1.0306	0.00259286	both
155066	PIANP	#N/A	#N/A	#N/A	#N/A	#N/A	PILR alpha associated neural protein	6.66292	-0.724173	0.00656788	both
157247	HMBOX1	#N/A	#N/A	#N/A	#N/A	#N/A	homeobox containing 1	1.58284	1.20883	0.000639494	both
157285	AHRR	#N/A	#N/A	#N/A	#N/A	#N/A	aryl-hydrocarbon receptor repressor	2.74679	-0.803477	0.0131817	both
157574	LOC100289230	#N/A	#N/A	#N/A	#N/A	#N/A	uncharacterized LOC100289230	2.42572	0.653519	0.0409935	both
157574	FBXO16	#N/A	#N/A	#N/A	#N/A	#N/A	F-box protein 16	1.29127	-1.0651	0.00451075	both
158228	LOC389023	#N/A	#N/A	#N/A	#N/A	#N/A	----	1.71306	-0.856727	0.0190731	both
158931	LMO7	LMO7	#N/A	#N/A	#N/A	#N/A	LIM domain 7	4.71416	-0.776633	0.0075531	both
159091	TRIM5	#N/A	#N/A	#N/A	#N/A	#N/A	tripartite motif containing 5	1.46627	0.786679	0.0265499	both
159195	LOC93622	#N/A	#N/A	#N/A	#N/A	#N/A	Morf4 family associated protein 1-like 1 pseudogene	4.24377	-0.554902	0.0142269	both
160492	MIR548AA1	#N/A	#N/A	#N/A	#N/A	#N/A	microRNA 548aa-1	-1.42986	-1.41506	0.000375793	both
160777	POU4F1	#N/A	#N/A	#N/A	#N/A	#N/A	POU class 4 homeobox 1	-1.33425	1.0246	0.0177446	both
161176	CPLX2	CPLX2	#N/A	#N/A	#N/A	#N/A	complexin 2	9.06172	-0.976524	0.00086762	both
161497	TPBGL	#N/A	#N/A	#N/A	#N/A	#N/A	trophoblast glycoprotein-like	1.52048	-1.47707	0.000183155	both
162333	TDRD5	#N/A	#N/A	#N/A	#N/A	#N/A	tudor domain containing 5	-0.118673	-1.30455	0.00187064	both
162417	PART1	#N/A	#N/A	#N/A	#N/A	#N/A	prostate androgen-regulated transcript 1 (non-protein coding)	3.08977	-1.22136	0.0019449	both
162466	DRD2	#N/A	#N/A	#N/A	#N/A	#N/A	dopamine receptor D2	1.39025	-0.964707	0.00577473	both
163126	CYP27A1	#N/A	#N/A	#N/A	#N/A	#N/A	cytochrome P450, family 27, subfamily A, polypeptide 1	5.28115	0.866687	0.00205835	both
163782	KLB	#N/A	#N/A	#N/A	#N/A	#N/A	klotho beta	0.0502758	0.887469	0.00686471	both
166378	C10orf128	#N/A	#N/A	#N/A	#N/A	#N/A	chromosome 10 open reading frame 128	-0.315361	0.885028	0.0154913	both
169834	BVES	#N/A	#N/A	#N/A	#N/A	#N/A	blood vessel epicardial substance	2.03493	0.901905	0.00605476	both
170850	MAK	#N/A	#N/A	#N/A	#N/A	#N/A	male germ cell-associated kinase	0.142388	1.2159	0.000843427	both
171024	FANCC	#N/A	#N/A	#N/A	#N/A	#N/A	Fanconi anemia, complementation group C	2.06928	0.971483	0.0043856	both
171177	ATOH7	#N/A	#N/A	#N/A	#N/A	#N/A	atonal homolog 7 (Drosophila)	1.33243	-0.87125	0.0159346	both
192134	LOC100505648	#N/A	#N/A	#N/A	#N/A	#N/A	----	-0.270463	1.02305	0.00218102	both
195814	LILRA2	#N/A	#N/A	#N/A	#N/A	#N/A	leukocyte immunoglobulin-like receptor, subfamily A (with TM domain), member 2	0.959836	0.887142	0.0211796	both
196410	MYO16	MYO16	#N/A	#N/A	#N/A	#N/A	myosin XVI	2.42535	-0.735566	0.0182977	both
196528	STON1	#N/A	#N/A	#N/A	#N/A	#N/A	stonin 1	1.31728	1.01005	0.0047308	both
197196	CCDC17	#N/A	#N/A	#N/A	#N/A	#N/A	coiled-coil domain containing 17	0.839025	1.14125	0.00288599	both
199786	VCAM1	#N/A	#N/A	#N/A	#N/A	VCAM1	vascular cell adhesion molecule 1	0.873239	1.15785	0.00258771	both
200186	PEX11B	#N/A	#N/A	#N/A	#N/A	#N/A	peroxisomal biogenesis factor 11 beta	4.52368	-0.674221	0.00385873	both
200726	HOXD1	#N/A	#N/A	#N/A	#N/A	#N/A	homeobox D1	0.399863	1.58593	0.000188663	both
201191	CDK5R2	#N/A	#N/A	#N/A	#N/A	#N/A	cyclin-dependent kinase 5, regulatory subunit 2 (p39)	5.3058	-0.957646	0.00398726	both
201292	DDX10	#N/A	#N/A	#N/A	#N/A	#N/A	DEAD (Asp-Glu-Ala-Asp) box polypeptide 10	3.56495	-0.606054	0.0237608	both
201625	TMEM247	#N/A	#N/A	#N/A	#N/A	#N/A	transmembrane protein 247	-1.3293	1.61998	0.000227111	both
202134	FAM153B	FAM153B	#N/A	#N/A	#N/A	#N/A	family with sequence similarity 153, member B	1.18605	-1.10644	0.00586067	both
203111	TBX1	#N/A	#N/A	#N/A	#N/A	#N/A	T-box 1	0.530529	0.762233	0.0492445	both
219293	PHACTR4	#N/A	#N/A	#N/A	#N/A	#N/A	phosphatase and actin regulator 4	4.24224	0.751979	0.0032548	both
219537	SLN	#N/A	#N/A	#N/A	#N/A	#N/A	sarcolipin	-0.355518	-2.45024	7.57768e-08	both
219654	NASP	#N/A	#N/A	#N/A	#N/A	#N/A	nuclear autoantigenic sperm protein (histone-binding)	6.13471	0.727616	0.00811133	both
219681	PAWR	#N/A	#N/A	#N/A	#N/A	#N/A	PRKC, apoptosis, WT1, regulator	-0.0386217	0.876713	0.0157147	both
219738	JAKMIP1	JAKMIP1	#N/A	#N/A	#N/A	#N/A	janus kinase and microtubule interacting protein 1	5.16721	-1.00001	0.00106217	both
219927	ATP5C1	#N/A	#N/A	#N/A	#N/A	#N/A	ATP synthase, H+ transporting, mitochondrial F1 complex, gamma polypeptide 1	5.70051	-0.548834	0.0153686	both
220164	SNX6	#N/A	#N/A	#N/A	#N/A	#N/A	sorting nexin 6	5.04343	0.63072	0.00544803	both
220963	EFNB1	#N/A	#N/A	#N/A	#N/A	#N/A	ephrin-B1	3.42603	0.692586	0.00733908	both
221044	LOC648987	#N/A	#N/A	#N/A	#N/A	#N/A	uncharacterized LOC648987	0.510308	0.854808	0.023895	both
221294	GSTT1	#N/A	#N/A	#N/A	#N/A	#N/A	glutathione S-transferase theta 1	3.65063	1.73863	0.0411913	both
221421	NKD1	#N/A	#N/A	#N/A	#N/A	#N/A	naked cuticle homolog 1 (Drosophila)	2.61481	0.64328	0.0220537	both
221476	PLIN4	#N/A	#N/A	#N/A	#N/A	#N/A	perilipin 4	4.77725	0.798976	0.0108663	both
221527	RCN3	#N/A	#N/A	#N/A	#N/A	#N/A	reticulocalbin 3, EF-hand calcium binding domain	3.27097	0.891639	0.00167852	both
221749	HIP1	#N/A	#N/A	#N/A	#N/A	#N/A	huntingtin interacting protein 1	5.37802	0.915453	0.000377181	both
221756	TAPT1-AS1	#N/A	#N/A	#N/A	#N/A	#N/A	TAPT1 antisense RNA 1 (head to head)	0.213487	1.12907	0.00313561	both
221895	HEXDC	#N/A	#N/A	#N/A	#N/A	#N/A	hexosaminidase (glycosyl hydrolase family 20, catalytic domain) containing	4.20633	0.814269	0.00137373	both
222487	DSC3	#N/A	#N/A	#N/A	#N/A	#N/A	desmocollin 3	-0.662544	1.15113	0.000805936	both
253190	SERHL2	#N/A	#N/A	#N/A	#N/A	#N/A	serine hydrolase-like 2	2.5683	0.80448	0.0101982	both
253260	PRPH2	#N/A	#N/A	#N/A	#N/A	#N/A	peripherin 2 (retinal degeneration, slow)	1.55117	-1.28953	0.000579568	both
253714	ZIC4	#N/A	#N/A	#N/A	#N/A	#N/A	Zic family member 4	0.738123	1.31527	0.000179082	both
253868	RUNX3	#N/A	#N/A	#N/A	#N/A	#N/A	runt-related transcription factor 3	0.43065	0.807575	0.0196502	both
255394	SNORA18	#N/A	#N/A	#N/A	#N/A	#N/A	small nucleolar RNA, H/ACA box 18	-0.0518197	-1.2304	0.000563512	both
255631	TGFBI	#N/A	#N/A	#N/A	#N/A	#N/A	transforming growth factor, beta-induced, 68kDa	1.70296	0.848217	0.0492411	both
256281	MYL12B	#N/A	#N/A	#N/A	#N/A	#N/A	myosin, light chain 12B, regulatory	5.98911	-0.538657	0.0114766	both
260293	XPNPEP3	#N/A	#N/A	#N/A	#N/A	#N/A	X-prolyl aminopeptidase (aminopeptidase P) 3, putative	3.51628	0.589839	0.0211256	both
261726	PTPN3	#N/A	#N/A	#N/A	#N/A	#N/A	protein tyrosine phosphatase, non-receptor type 3	3.17648	-1.05034	0.00525337	both
266727	SOGA1	#N/A	#N/A	#N/A	#N/A	#N/A	suppressor of glucose, autophagy associated 1	4.37487	1.2505	0.000155974	both
282973	SHC4	#N/A	#N/A	SHC4	#N/A	#N/A	SHC (Src homology 2 domain containing) family, member 4	3.43795	0.885236	0.00575925	both
283131	HINT1	#N/A	#N/A	#N/A	#N/A	#N/A	histidine triad nucleotide binding protein 1	6.15505	-0.492284	0.0327272	both
283149	MRPL30	#N/A	#N/A	#N/A	#N/A	#N/A	mitochondrial ribosomal protein L30	3.92469	-0.605658	0.0134948	both
283212	TIE1	#N/A	#N/A	#N/A	#N/A	#N/A	tyrosine kinase with immunoglobulin-like and EGF-like domains 1	3.93202	0.687595	0.00443574	both
283349	ATF3	#N/A	#N/A	#N/A	#N/A	#N/A	activating transcription factor 3	2.883	1.36774	1.25411e-06	both
283358	CYP2C8	#N/A	#N/A	#N/A	#N/A	#N/A	cytochrome P450, family 2, subfamily C, polypeptide 8	1.37213	-1.28279	0.000359321	both
283385	BDKRB2	#N/A	#N/A	#N/A	#N/A	#N/A	bradykinin receptor B2	-0.0297153	-1.55357	3.94764e-05	both
283487	COX6B2	#N/A	#N/A	#N/A	#N/A	#N/A	cytochrome c oxidase subunit VIb polypeptide 2 (testis)	-1.15718	1.18696	0.00121383	both
283507	LOC100507194	#N/A	#N/A	#N/A	#N/A	#N/A	uncharacterized LOC100507194	-0.631764	-1.2047	0.00126838	both
283999	DENND6B	#N/A	#N/A	#N/A	#N/A	#N/A	DENN/MADD domain containing 6B	4.92395	-0.558813	0.018063	both
284004	MAPKAPK2	#N/A	#N/A	#N/A	#N/A	#N/A	mitogen-activated protein kinase-activated protein kinase 2	5.2856	0.907259	0.000629368	both
284119	FAM107B	#N/A	#N/A	FAM107B	#N/A	#N/A	family with sequence similarity 107, member B	5.78327	1.25961	2.11749e-05	both
284252	CARHSP1	#N/A	#N/A	#N/A	#N/A	#N/A	calcium regulated heat stable protein 1, 24kDa	5.46587	0.857516	0.0011226	both
284293	SCARNA17	#N/A	#N/A	#N/A	#N/A	#N/A	small Cajal body-specific RNA 17	1.21173	1.06948	0.00271034	both
284424	TGFB3	#N/A	#N/A	#N/A	#N/A	#N/A	transforming growth factor, beta 3	4.64995	0.870075	0.0055553	both
284485	SLC5A11	#N/A	#N/A	SLC5A11	#N/A	#N/A	solute carrier family 5 (sodium/inositol cotransporter), member 11	4.68245	2.30735	5.30575e-08	both
284801	MIR5196	#N/A	#N/A	#N/A	#N/A	#N/A	microRNA 5196	1.23376	1.25841	0.003574	both
284802	NME5	#N/A	#N/A	#N/A	#N/A	#N/A	NME/NM23 family member 5	2.8689	-0.973349	0.000361373	both
284837	GDF15	#N/A	#N/A	#N/A	#N/A	#N/A	growth differentiation factor 15	-0.74395	0.845446	0.0441231	both
284948	TEAD2	#N/A	#N/A	#N/A	#N/A	#N/A	TEA domain family member 2	2.46594	0.882952	0.0113926	both
285016	ACP2	#N/A	#N/A	#N/A	#N/A	#N/A	acid phosphatase 2, lysosomal	4.13111	-0.920397	0.0435913	both
285093	SPCS1	#N/A	#N/A	#N/A	#N/A	#N/A	signal peptidase complex subunit 1 homolog (S. cerevisiae)	4.78355	-0.531116	0.0162783	both
285382	TMEM150A	#N/A	#N/A	#N/A	#N/A	#N/A	transmembrane protein 150A	3.29752	0.646001	0.0189215	both
285386	OTUD6A	#N/A	#N/A	#N/A	#N/A	#N/A	OTU domain containing 6A	-1.86568	0.783249	0.0460142	both
285407	NPTXR	NPTXR	#N/A	#N/A	#N/A	#N/A	neuronal pentraxin receptor	7.82007	-1.13164	1.54411e-05	both
285512	KRT31	#N/A	#N/A	#N/A	#N/A	#N/A	keratin 31	-0.391652	-2.09275	3.87977e-06	both
285590	SLC26A6	#N/A	#N/A	#N/A	#N/A	#N/A	solute carrier family 26 (anion exchanger), member 6	3.38854	0.609996	0.0245112	both
285796	C7orf41	#N/A	#N/A	#N/A	#N/A	#N/A	----	9.52394	0.702682	0.00574993	both
285800	SUSD4	SUSD4	#N/A	#N/A	#N/A	#N/A	sushi domain containing 4	4.25693	-0.78894	0.0062939	both
286103	MTRNR2L8	#N/A	#N/A	#N/A	#N/A	#N/A	MT-RNR2-like 8	8.99274	0.866148	0.00442816	both
286262	PIN1	PIN1	#N/A	#N/A	#N/A	#N/A	peptidylprolyl cis/trans isomerase, NIMA-interacting 1	6.15978	-0.522563	0.0296251	both
286262	TPRN	#N/A	#N/A	#N/A	#N/A	#N/A	taperin	5.50704	0.930253	0.00043306	both
286410	MURC	#N/A	#N/A	#N/A	#N/A	#N/A	muscle-related coiled-coil protein	0.0966295	0.90625	0.00869645	both
319085	KCP	#N/A	#N/A	#N/A	#N/A	#N/A	kielin/chordin-like protein	-1.09334	0.934852	0.00994632	both
338328	TMEM242	#N/A	#N/A	#N/A	#N/A	#N/A	transmembrane protein 242	4.28279	-0.598429	0.0141025	both
338645	CCDC48	#N/A	#N/A	#N/A	#N/A	#N/A	----	0.910653	-1.0952	0.000922354	both
338799	SERPINF1	#N/A	#N/A	#N/A	#N/A	#N/A	serpin peptidase inhibitor, clade F (alpha-2 antiplasmin, pigment epithelium derived factor), member 1	4.54671	-1.12533	0.00152276	both
338872	FAM166B	#N/A	#N/A	#N/A	#N/A	#N/A	family with sequence similarity 166, member B	-0.209712	1.3631	0.0027131	both
339145	ITGBL1	#N/A	#N/A	#N/A	#N/A	#N/A	integrin, beta-like 1 (with EGF-like repeat domains)	-0.489294	0.974029	0.00776218	both
339366	ADTRP	#N/A	#N/A	#N/A	#N/A	#N/A	androgen-dependent TFPI-regulating protein	0.562111	-1.22798	0.0017413	both
339529	MYBPH	#N/A	#N/A	#N/A	#N/A	#N/A	myosin binding protein H	0.449392	1.77952	0.000179689	both
340017	CYTIP	#N/A	#N/A	#N/A	#N/A	#N/A	cytohesin 1 interacting protein	-0.294095	0.909673	0.0156123	both
340075	MAGEF1	MAGEF1	#N/A	#N/A	#N/A	#N/A	melanoma antigen family F, 1	4.7158	-0.549939	0.0164518	both
340529	IGF2	#N/A	#N/A	#N/A	#N/A	#N/A	insulin-like growth factor 2 (somatomedin A)	3.67525	1.15769	8.60412e-05	both
340542	LAMP5	#N/A	#N/A	#N/A	#N/A	#N/A	lysosomal-associated membrane protein family, member 5	5.50608	-1.46485	0.000361558	both
340543	LOC151009	#N/A	#N/A	#N/A	#N/A	#N/A	----	5.48302	-0.778195	0.00588408	both
340578	LOC727896	#N/A	#N/A	#N/A	#N/A	#N/A	cysteine and histidine-rich domain (CHORD) containing 1 pseudogene	0.975741	1.08736	0.00339866	both
346389	LOC100506801	#N/A	#N/A	#N/A	#N/A	#N/A	uncharacterized LOC100506801	-1.79193	0.872164	0.0436631	both
347273	FUT7	#N/A	#N/A	#N/A	#N/A	#N/A	fucosyltransferase 7 (alpha (1,3) fucosyltransferase)	-0.366471	0.858467	0.0304414	both
347344	ROPN1B	#N/A	#N/A	#N/A	#N/A	#N/A	rhophilin associated tail protein 1B	-1.79993	-1.74855	0.000131011	both
347730	DFNB31	#N/A	#N/A	DFNB31	#N/A	#N/A	deafness, autosomal recessive 31	5.03684	1.12096	0.0012655	both
347733	HPCAL4	HPCAL4	#N/A	#N/A	#N/A	#N/A	hippocalcin like 4	6.80396	-0.825376	0.00629759	both
348807	TNFRSF12A	#N/A	#N/A	#N/A	#N/A	#N/A	tumor necrosis factor receptor superfamily, member 12A	1.08137	1.17671	0.00161278	both
348840	GMNC	#N/A	#N/A	#N/A	#N/A	#N/A	geminin coiled-coil domain containing	-1.43899	1.51515	0.00204513	both
350383	SHISA2	#N/A	#N/A	#N/A	#N/A	#N/A	shisa family member 2	0.32055	1.39763	3.8821e-05	both
359822	CXCR1	#N/A	#N/A	#N/A	#N/A	#N/A	chemokine (C-X-C motif) receptor 1	-1.8205	0.979114	0.0167419	both
374308	FAM95B1	#N/A	#N/A	#N/A	#N/A	#N/A	family with sequence similarity 95, member B1	-1.28293	1.24839	0.00408078	both
375323	CLMN	#N/A	#N/A	CLMN	#N/A	#N/A	calmin (calponin-like, transmembrane)	5.34145	1.52107	1.08635e-06	both
375444	KISS1R	#N/A	#N/A	#N/A	#N/A	#N/A	KISS1 receptor	-0.171058	0.978819	0.0130821	both
375567	SYTL5	SYTL5	#N/A	#N/A	#N/A	#N/A	synaptotagmin-like 5	1.62484	-1.43415	0.000476305	both
378938	C16orf45	#N/A	#N/A	#N/A	#N/A	#N/A	chromosome 16 open reading frame 45	6.5673	-0.596978	0.0173807	both
379013	HES2	#N/A	#N/A	#N/A	#N/A	#N/A	hes family bHLH transcription factor 2	-1.16894	1.31245	0.000494258	both
386607	HOXC4	#N/A	#N/A	#N/A	#N/A	#N/A	homeobox C4	-1.84666	1.01616	0.0166024	both
386618	MAML1	#N/A	#N/A	#N/A	#N/A	#N/A	mastermind-like 1 (Drosophila)	4.17744	0.611044	0.00690107	both
387521	SYT12	SYT12	#N/A	#N/A	#N/A	#N/A	synaptotagmin XII	4.64586	-0.569235	0.013967	both
387590	FOXD1	#N/A	#N/A	#N/A	#N/A	#N/A	forkhead box D1	0.693474	1.01082	0.00691648	both
387712	FKBP5	#N/A	#N/A	#N/A	#N/A	#N/A	FK506 binding protein 5	5.19428	0.864538	0.00981471	both
387775	FOXD2-AS1	#N/A	#N/A	#N/A	#N/A	#N/A	FOXD2 antisense RNA 1 (head to head)	-0.207951	1.13395	0.00682881	both
387856	LINC00634	#N/A	#N/A	#N/A	#N/A	#N/A	long intergenic non-protein coding RNA 634	4.22993	-0.655192	0.0160482	both
388125	LOC644656	#N/A	#N/A	#N/A	#N/A	#N/A	uncharacterized LOC644656	1.40899	0.773458	0.0206036	both
388341	SARDH	#N/A	#N/A	#N/A	#N/A	#N/A	sarcosine dehydrogenase	2.26433	-0.750936	0.0325631	both
388394	PTGES2	#N/A	#N/A	#N/A	#N/A	#N/A	prostaglandin E synthase 2	5.40526	-0.48018	0.0406153	both
388550	C2CD4B	#N/A	#N/A	#N/A	#N/A	#N/A	C2 calcium-dependent domain containing 4B	-0.623355	1.04235	0.0142928	both
388610	LRRC20	#N/A	#N/A	#N/A	#N/A	#N/A	leucine rich repeat containing 20	4.83698	-0.564188	0.0128567	both
388662	GLOD4	#N/A	#N/A	#N/A	#N/A	#N/A	glyoxalase domain containing 4	4.72196	-0.681051	0.00252665	both
388849	BMF	#N/A	#N/A	#N/A	#N/A	#N/A	Bcl2 modifying factor	0.919693	1.1737	0.0017203	both
388962	ABL1	#N/A	#N/A	#N/A	#N/A	#N/A	c-abl oncogene 1, non-receptor tyrosine kinase	5.70785	0.704222	0.00219282	both
388969	TP53INP1	#N/A	#N/A	#N/A	#N/A	#N/A	tumor protein p53 inducible nuclear protein 1	3.29006	0.998633	0.000564006	both
389073	NEK7	#N/A	#N/A	#N/A	#N/A	#N/A	NIMA-related kinase 7	4.85011	0.74699	0.00356295	both
389177	KRT5	#N/A	#N/A	#N/A	#N/A	#N/A	keratin 5	-0.68872	-1.76183	0.000216666	both
389332	LOC389332	#N/A	#N/A	#N/A	#N/A	#N/A	uncharacterized LOC389332	1.65109	-1.11194	0.00583599	both
389337	RRAGB	#N/A	#N/A	#N/A	#N/A	#N/A	Ras-related GTP binding B	3.46293	-0.588723	0.0377718	both
390790	C2orf50	#N/A	#N/A	#N/A	#N/A	#N/A	chromosome 2 open reading frame 50	-1.2052	-1.35877	0.000281295	both
392307	CSRP1	#N/A	#N/A	#N/A	#N/A	#N/A	cysteine and glycine-rich protein 1	8.55322	0.853469	0.000726267	both
399474	FLJ45445	#N/A	#N/A	#N/A	#N/A	#N/A	----	2.14047	-0.949474	0.00511689	both
399668	GLTP	#N/A	#N/A	GLTP	#N/A	#N/A	glycolipid transfer protein	5.69187	1.13989	0.000160652	both
399687	KIAA0319	#N/A	#N/A	#N/A	#N/A	#N/A	KIAA0319	4.45452	-0.735549	0.00561703	both
399923	UPK2	#N/A	#N/A	#N/A	#N/A	#N/A	uroplakin 2	-1.67524	-1.57532	8.85403e-05	both
400110	ANKRD20A19P	#N/A	#N/A	#N/A	#N/A	#N/A	ankyrin repeat domain 20 family, member A19, pseudogene	1.0809	-3.5234	3.15175e-12	both
400242	DNAL4	#N/A	#N/A	#N/A	#N/A	#N/A	dynein, axonemal, light chain 4	4.29812	-0.865961	0.00068562	both
400745	CPNE7	CPNE7	#N/A	#N/A	#N/A	#N/A	copine VII	4.14045	-0.85571	0.00332288	both
400759	SGOL1	#N/A	#N/A	#N/A	#N/A	#N/A	shugoshin-like 1 (S. pombe)	-0.673507	0.834544	0.0258133	both
400891	FLJ38109	#N/A	#N/A	#N/A	#N/A	#N/A	----	-1.1246	0.767896	0.0375697	both
400892	HES6	#N/A	#N/A	#N/A	#N/A	#N/A	hes family bHLH transcription factor 6	4.81328	0.837386	0.000287095	both
400931	GYPC	#N/A	#N/A	#N/A	#N/A	#N/A	glycophorin C (Gerbich blood group)	2.73514	0.68349	0.0292719	both
400961	SLC4A2	#N/A	#N/A	#N/A	#N/A	#N/A	solute carrier family 4 (anion exchanger), member 2	4.86743	0.832243	0.00158056	both
401022	HAR1B	#N/A	#N/A	#N/A	#N/A	#N/A	highly accelerated region 1B (non-protein coding)	0.24679	-1.32048	0.00115884	both
401137	IGFL2	#N/A	#N/A	#N/A	#N/A	#N/A	IGF-like family member 2	-1.80434	1.45544	0.0024278	both
404217	PFN2	#N/A	#N/A	#N/A	#N/A	#N/A	profilin 2	7.28474	-0.709028	0.00774689	both
407037	MIR320A	#N/A	#N/A	#N/A	#N/A	#N/A	microRNA 320a	1.85068	1.30003	0.000574688	both
407738	HAUS5	#N/A	#N/A	#N/A	#N/A	#N/A	HAUS augmin-like complex, subunit 5	3.93809	0.685172	0.0116951	both
415116	LINC00086	#N/A	#N/A	#N/A	#N/A	#N/A	long intergenic non-protein coding RNA 86	5.28904	-0.821646	0.00136866	both
440040	MICAL3	#N/A	#N/A	#N/A	#N/A	#N/A	microtubule associated monooxygenase, calponin and LIM domain containing 3	3.53137	0.932462	0.0070431	both
440279	ADORA2A	#N/A	#N/A	#N/A	#N/A	#N/A	adenosine A2a receptor	3.42172	0.968412	0.0048482	both
440585	SNORD104	#N/A	#N/A	#N/A	#N/A	#N/A	small nucleolar RNA, C/D box 104	0.859813	0.789186	0.0446973	both
440896	ROCK1	#N/A	#N/A	#N/A	#N/A	#N/A	Rho-associated, coiled-coil containing protein kinase 1	4.29097	0.661112	0.00435176	both
441081	PRKAR1B	#N/A	#N/A	#N/A	#N/A	#N/A	protein kinase, cAMP-dependent, regulatory, type I, beta	7.88088	-0.54802	0.0450372	both
441251	PSEN2	#N/A	#N/A	#N/A	#N/A	#N/A	presenilin 2 (Alzheimer disease 4)	3.27947	-0.616987	0.0226486	both
442590	AJUBA	#N/A	#N/A	#N/A	#N/A	#N/A	ajuba LIM protein	0.466637	1.00952	0.00636968	both
542767	HCG22	#N/A	#N/A	#N/A	#N/A	#N/A	HLA complex group 22 (non-protein coding)	-0.768306	1.28784	0.00240398	both
554223	MMRN1	#N/A	#N/A	#N/A	#N/A	#N/A	multimerin 1	0.211465	1.85018	0.000132693	both
574407	SYN1	SYN1	#N/A	#N/A	#N/A	#N/A	synapsin I	8.10993	-0.690419	0.0154141	both
619383	TIMM10	#N/A	#N/A	#N/A	#N/A	#N/A	translocase of inner mitochondrial membrane 10 homolog (yeast)	3.54062	-0.75612	0.00157931	both
641371	HDAC1	#N/A	#N/A	#N/A	#N/A	#N/A	histone deacetylase 1	4.51591	0.610577	0.0173556	both
642345	MYOM3	#N/A	#N/A	#N/A	#N/A	#N/A	myomesin 3	-1.4439	0.890695	0.0235844	both
642517	NDE1	#N/A	#N/A	#N/A	#N/A	#N/A	nudE neurodevelopment protein 1	3.56374	1.13645	5.54672e-05	both
642968	ADIPOR2	#N/A	#N/A	ADIPOR2	#N/A	#N/A	adiponectin receptor 2	6.44883	0.851671	0.00202499	both
643037	NUPR1L	#N/A	#N/A	#N/A	#N/A	#N/A	nuclear protein, transcriptional regulator, 1-like	0.319776	-1.36832	0.000125978	both
643406	FAM129C	#N/A	#N/A	#N/A	#N/A	#N/A	family with sequence similarity 129, member C	-0.305088	0.972322	0.0218274	both
643763	LDLRAD2	#N/A	#N/A	#N/A	#N/A	#N/A	low density lipoprotein receptor class A domain containing 2	2.97151	0.736382	0.00857108	both
643853	LIN28A	#N/A	#N/A	#N/A	#N/A	#N/A	lin-28 homolog A (C. elegans)	-1.19115	0.768044	0.0341195	both
643866	ANKRD30B	ANKRD30B	#N/A	#N/A	#N/A	#N/A	ankyrin repeat domain 30B	1.32486	-1.12765	0.00392662	both
643965	CDC42EP1	#N/A	#N/A	#N/A	#N/A	#N/A	CDC42 effector protein (Rho GTPase binding) 1	5.53909	1.26275	8.80259e-05	both
644019	LOC100289509	#N/A	#N/A	#N/A	#N/A	#N/A	----	2.94371	-0.894639	0.0106553	both
644150	SMTN	#N/A	#N/A	#N/A	#N/A	#N/A	smoothelin	4.8414	1.12657	0.000272867	both
644314	CEACAM22P	#N/A	#N/A	#N/A	#N/A	#N/A	carcinoembryonic antigen-related cell adhesion molecule 2, pseudogene	-0.715937	1.12784	0.00128602	both
644596	LETMD1	#N/A	#N/A	#N/A	#N/A	#N/A	LETM1 domain containing 1	4.93332	-0.562767	0.0101331	both
645191	DLL1	#N/A	#N/A	#N/A	#N/A	#N/A	delta-like 1 (Drosophila)	3.60278	0.684792	0.00793759	both
645426	SDCCAG3	#N/A	#N/A	#N/A	#N/A	#N/A	serologically defined colon cancer antigen 3	4.0999	0.582855	0.014156	both
645811	CCDC69	#N/A	#N/A	#N/A	#N/A	#N/A	coiled-coil domain containing 69	3.35328	0.592679	0.0320082	both
647174	C17orf66	#N/A	#N/A	#N/A	#N/A	#N/A	chromosome 17 open reading frame 66	-1.57227	0.959393	0.015379	both
647309	SH2D3A	#N/A	#N/A	#N/A	#N/A	#N/A	SH2 domain containing 3A	-1.78748	0.824108	0.0344304	both
649946	RPS10P7	#N/A	#N/A	#N/A	#N/A	#N/A	ribosomal protein S10 pseudogene 7	0.262552	0.870765	0.0193292	both
653140	MTRNR2L2	#N/A	#N/A	#N/A	#N/A	#N/A	MT-RNR2-like 2	9.38497	0.791894	0.010342	both
653188	RCC1	#N/A	#N/A	#N/A	#N/A	#N/A	regulator of chromosome condensation 1	2.72469	0.80106	0.0248333	both
653316	RABL5	#N/A	#N/A	#N/A	#N/A	#N/A	RAB, member RAS oncogene family-like 5	3.49252	-0.604132	0.0219053	both
653786	MIR612	#N/A	#N/A	#N/A	#N/A	#N/A	microRNA 612	0.0935507	2.29726	7.62708e-05	both
654429	EARS2	#N/A	#N/A	#N/A	#N/A	#N/A	glutamyl-tRNA synthetase 2, mitochondrial	3.43353	-0.674724	0.0107475	both
664618	FITM1	#N/A	#N/A	#N/A	#N/A	#N/A	fat storage-inducing transmembrane protein 1	-0.10719	1.10231	0.0104141	both
677769	RGS7	RGS7	#N/A	#N/A	#N/A	#N/A	regulator of G-protein signaling 7	4.30515	-1.08155	0.00166422	both
677779	TTR	#N/A	#N/A	#N/A	#N/A	#N/A	transthyretin	-0.411046	1.96209	2.40551e-05	both
677805	COG1	COG1	#N/A	#N/A	#N/A	#N/A	component of oligomeric golgi complex 1	5.04667	-0.646339	0.00746635	both
692072	ATP6V0C	ATP6V0C	#N/A	#N/A	#N/A	#N/A	ATPase, H+ transporting, lysosomal 16kDa, V0 subunit c	7.26454	-0.587388	0.0153566	both
692212	ITPKB	#N/A	#N/A	#N/A	#N/A	#N/A	inositol-trisphosphate 3-kinase B	7.93328	1.07269	0.000782327	both
692212	SNORD99	#N/A	#N/A	#N/A	#N/A	#N/A	small nucleolar RNA, C/D box 99	-0.159107	0.870692	0.0172749	both
692227	DLG4	#N/A	#N/A	#N/A	#N/A	#N/A	discs, large homolog 4 (Drosophila)	7.47982	-0.668913	0.00514761	both
723961	INS-IGF2	#N/A	#N/A	#N/A	#N/A	#N/A	INS-IGF2 readthrough	3.6605	1.15664	8.39024e-05	both
724033	TUBB	#N/A	#N/A	#N/A	#N/A	#N/A	tubulin, beta class I	7.57174	-0.542863	0.0189075	both
727896	PRDM6	#N/A	#N/A	#N/A	#N/A	#N/A	PR domain containing 6	-0.34302	1.23607	0.00215149	both
728264	PYY2	#N/A	#N/A	#N/A	#N/A	#N/A	peptide YY, 2 (pseudogene)	0.705921	1.0432	0.0134793	both
728411	OCIAD2	#N/A	#N/A	#N/A	#N/A	#N/A	OCIA domain containing 2	3.23481	-1.14956	0.000437484	both
728730	NPFF	#N/A	#N/A	#N/A	#N/A	#N/A	neuropeptide FF-amide peptide precursor	2.65912	1.39092	0.000633109	both
728758	PACSIN1	PACSIN1	#N/A	#N/A	#N/A	#N/A	protein kinase C and casein kinase substrate in neurons 1	7.9297	-0.821592	0.00465104	both
729041	PYDC1	#N/A	#N/A	#N/A	#N/A	#N/A	PYD (pyrin domain) containing 1	0.796244	-1.08904	0.00766944	both
729096	C21orf62	#N/A	#N/A	#N/A	#N/A	#N/A	chromosome 21 open reading frame 62	1.50556	1.52718	7.26997e-05	both
729603	LOC100506136	#N/A	#N/A	#N/A	#N/A	#N/A	uncharacterized LOC100506136	-0.38385	1.04579	0.0131073	both
767557	C21orf91	#N/A	#N/A	C21orf91	#N/A	#N/A	chromosome 21 open reading frame 91	3.73728	1.1581	0.000386853	both
768096	MACROD2	MACROD2	#N/A	#N/A	#N/A	#N/A	MACRO domain containing 2	2.99704	-0.853374	0.0120777	both
768222	JPH4	JPH4	#N/A	#N/A	#N/A	#N/A	junctophilin 4	7.32689	-0.62507	0.0184623	both
768239	CRNDE	#N/A	#N/A	#N/A	#N/A	#N/A	colorectal neoplasia differentially expressed (non-protein coding)	-0.874131	1.25782	0.00262693	both
100101266	CLIP3	#N/A	#N/A	#N/A	#N/A	#N/A	CAP-GLY domain containing linker protein 3	7.97274	-0.474896	0.0264712	both
100126784	COL6A2	#N/A	#N/A	#N/A	#N/A	#N/A	collagen, type VI, alpha 2	4.06238	1.20282	2.66726e-06	both
100128288	SLC4A11	#N/A	#N/A	#N/A	#N/A	#N/A	solute carrier family 4, sodium borate transporter, member 11	2.35498	0.741846	0.0208505	both
100128714	LYG1	#N/A	#N/A	#N/A	#N/A	#N/A	lysozyme G-like 1	0.846308	1.03695	0.00853407	both
100128782	FLJ46300	#N/A	#N/A	#N/A	#N/A	#N/A	FLJ46300 protein	1.51357	-1.72382	2.00381e-06	both
100128977	NAT16	#N/A	#N/A	#N/A	#N/A	#N/A	N-acetyltransferase 16 (GCN5-related, putative)	0.0621333	-1.0501	0.00574548	both
100129196	SPARCL1	#N/A	SPARCL1	#N/A	#N/A	#N/A	SPARC-like 1 (hevin)	9.3284	-0.671306	0.0195143	both
100130386	ALX4	#N/A	#N/A	#N/A	#N/A	#N/A	ALX homeobox 4	-1.09945	1.51125	0.00063556	both
100130417	RRAD	#N/A	#N/A	#N/A	#N/A	#N/A	Ras-related associated with diabetes	1.4671	2.13515	1.34572e-07	both
100131257	PTCHD3	#N/A	#N/A	#N/A	#N/A	#N/A	patched domain containing 3	-1.65125	1.10392	0.00624234	both
100131347	MIA	#N/A	#N/A	#N/A	#N/A	#N/A	melanoma inhibitory activity	-0.0249933	1.91027	0.000594549	both
100131378	CCDC60	#N/A	#N/A	#N/A	#N/A	#N/A	coiled-coil domain containing 60	-1.64925	0.964205	0.022256	both
100132354	LYPD3	#N/A	#N/A	#N/A	#N/A	#N/A	LY6/PLAUR domain containing 3	-1.1922	0.812935	0.0266918	both
100132356	TBX6	#N/A	#N/A	#N/A	#N/A	#N/A	T-box 6	1.87854	1.2824	0.000743736	both
100192378	CALM3	#N/A	#N/A	#N/A	#N/A	#N/A	calmodulin 3 (phosphorylase kinase, delta)	8.91803	-0.971013	0.000906183	both
100271836	TGFB1I1	#N/A	#N/A	#N/A	#N/A	#N/A	transforming growth factor beta 1 induced transcript 1	1.88391	1.19394	8.22902e-05	both
100287428	SHANK2	#N/A	#N/A	#N/A	#N/A	#N/A	SH3 and multiple ankyrin repeat domains 2	5.05084	-0.89065	0.000975591	both
100289650	CNN2	#N/A	#N/A	#N/A	#N/A	#N/A	calponin 2	2.02342	1.25689	9.01985e-05	both
100302240	SVOP	SVOP	#N/A	#N/A	#N/A	#N/A	SV2 related protein homolog (rat)	4.98838	-1.38929	0.00064649	both
100302285	RNF187	#N/A	#N/A	#N/A	#N/A	#N/A	ring finger protein 187	6.97545	-0.548995	0.0168733	both
100381270	SLFNL1	#N/A	#N/A	#N/A	#N/A	#N/A	schlafen-like 1	0.509049	0.985786	0.0183438	both
100422854	SYNPO	#N/A	#N/A	#N/A	#N/A	#N/A	synaptopodin	7.48011	-0.608654	0.013617	both
100422872	CLDND1	#N/A	#N/A	CLDND1	#N/A	#N/A	claudin domain containing 1	7.60307	0.995186	0.000522647	both
100422952	FGFBP1	#N/A	#N/A	#N/A	#N/A	#N/A	fibroblast growth factor binding protein 1	-1.84726	2.03052	2.00866e-05	both
100462977	MAP2	MAP2	#N/A	#N/A	#N/A	#N/A	microtubule-associated protein 2	7.9339	-0.699059	0.00957994	both
100463488	HOPX	#N/A	#N/A	#N/A	#N/A	#N/A	HOP homeobox	6.10846	-0.980168	0.000286743	both
100500815	USP11	#N/A	#N/A	#N/A	#N/A	#N/A	ubiquitin specific peptidase 11	7.4821	-0.650427	0.00497617	both
100500862	NKX6-2	#N/A	#N/A	#N/A	#N/A	#N/A	NK6 homeobox 2	5.55051	1.58874	0.000117345	both
100505835	SBSPON	#N/A	#N/A	#N/A	#N/A	#N/A	somatomedin B and thrombospondin, type 1 domain containing	0.968661	0.891933	0.00876209	both
100505881	ZFR2	ZFR2	#N/A	#N/A	#N/A	#N/A	zinc finger RNA binding protein 2	3.98095	-1.01283	0.000878843	both
100506136	IGF2BP2	#N/A	#N/A	#N/A	#N/A	#N/A	insulin-like growth factor 2 mRNA binding protein 2	-0.406846	0.858879	0.0106062	both
100506368	MIR4500HG	#N/A	#N/A	#N/A	#N/A	#N/A	MIR4500 host gene (non-protein coding)	-1.63167	-1.91455	6.73139e-06	both
100506421	AS3MT	#N/A	#N/A	#N/A	#N/A	#N/A	arsenic (+3 oxidation state) methyltransferase	3.41572	0.673777	0.014378	both
100506742	LOC389641	#N/A	#N/A	#N/A	#N/A	#N/A	uncharacterized LOC389641	-1.19365	0.858384	0.0242841	both
100507057	IVNS1ABP	#N/A	#N/A	#N/A	#N/A	#N/A	influenza virus NS1A binding protein	5.61042	0.936497	0.000119079	both
100526772	DIO3OS	#N/A	#N/A	#N/A	#N/A	#N/A	DIO3 opposite strand/antisense RNA (head to head)	-1.24551	1.17375	0.0013627	both
100528064	SLC34A1	#N/A	#N/A	#N/A	#N/A	#N/A	solute carrier family 34 (type II sodium/phosphate contransporter), member 1	-0.655202	1.95946	7.16546e-06	both
100529207	S100A4	#N/A	#N/A	#N/A	#N/A	#N/A	S100 calcium binding protein A4	1.78795	1.42007	0.00178687	both
100532724	SPDEF	#N/A	#N/A	#N/A	#N/A	#N/A	SAM pointed domain containing ETS transcription factor	0.0828114	-1.25046	0.00132049	both
100532726	SLC38A8	#N/A	#N/A	#N/A	#N/A	#N/A	solute carrier family 38, member 8	-0.188662	-1.65255	6.20444e-05	both
100533105	LOC148696	#N/A	#N/A	#N/A	#N/A	#N/A	uncharacterized LOC148696	0.0828541	1.65213	1.75602e-05	both
100534593	ENO4	#N/A	#N/A	#N/A	#N/A	#N/A	enolase family member 4	2.49314	1.41605	0.000231867	both
100534611	NR5A2	#N/A	#N/A	#N/A	#N/A	#N/A	nuclear receptor subfamily 5, group A, member 2	-1.82421	1.40545	0.000842844	both
100616209	HNRNPUL2-BSCL2	#N/A	#N/A	#N/A	#N/A	#N/A	HNRNPUL2-BSCL2 readthrough	7.59949	-0.484329	0.0304662	both
100653515	EN1	#N/A	#N/A	#N/A	#N/A	#N/A	engrailed homeobox 1	-0.854508	1.17237	0.00248045	both
100847026	KCNAB2	KCNAB2	#N/A	#N/A	#N/A	#N/A	potassium voltage-gated channel, shaker-related subfamily, beta member 2	7.69146	-0.620537	0.0161134	both
100873942	YWHAZ	#N/A	#N/A	#N/A	#N/A	#N/A	tyrosine 3-monooxygenase/tryptophan 5-monooxygenase activation protein, zeta	8.32063	-0.636434	0.00989038	both
100874018	DDN	#N/A	#N/A	#N/A	#N/A	#N/A	dendrin	7.83447	-0.721861	0.0105995	both
100886964	AGAP2	AGAP2	#N/A	#N/A	#N/A	#N/A	ArfGAP with GTPase domain, ankyrin repeat and PH domain 2	7.71796	-0.659661	0.0078819	both
160492	IFLTD1	#N/A	#N/A	#N/A	#N/A	#N/A	intermediate filament tail domain containing 1	-0.442703	1.45097	0.000849927	both
10149	GPR64	#N/A	#N/A	#N/A	#N/A	#N/A	G protein-coupled receptor 64	-0.0853241	1.11184	0.00230181	both
90271	LINC00263	#N/A	#N/A	LINC00263	#N/A	#N/A	long intergenic non-protein coding RNA 263	3.6219	0.972976	0.00031343	both
40	SGCA	#N/A	#N/A	#N/A	#N/A	#N/A	sarcoglycan, alpha (50kDa dystrophin-associated glycoprotein)	31.3412	0.90512	0.0391293	DESeq
2550	SUGP2	#N/A	#N/A	#N/A	#N/A	#N/A	SURP and G patch domain containing 2	3279.15	-0.540394	0.026712	DESeq
5414	LOC146513	#N/A	#N/A	#N/A	#N/A	#N/A	uncharacterized LOC146513	12.5547	1.14711	0.0277911	DESeq
9473	HSPB9	#N/A	#N/A	#N/A	#N/A	#N/A	heat shock protein, alpha-crystallin-related, B9	14.0623	1.26607	0.0238653	DESeq
9840	DYRK1B	#N/A	#N/A	#N/A	#N/A	#N/A	dual-specificity tyrosine-(Y)-phosphorylation regulated kinase 1B	1155.11	-0.53325	0.0394924	DESeq
11094	TFCP2L1	#N/A	#N/A	#N/A	#N/A	#N/A	transcription factor CP2-like 1	97.0198	0.777926	0.0304845	DESeq
11261	TTC8	#N/A	#N/A	#N/A	#N/A	#N/A	tetratricopeptide repeat domain 8	496.149	-0.532693	0.0461913	DESeq
25874	CTSO	#N/A	#N/A	#N/A	#N/A	#N/A	cathepsin O	449.588	-0.579265	0.039505	DESeq
25906	SIX4	#N/A	#N/A	#N/A	#N/A	#N/A	SIX homeobox 4	123.399	0.697388	0.0415581	DESeq
26099	MRPL55	#N/A	#N/A	#N/A	#N/A	#N/A	mitochondrial ribosomal protein L55	1061.96	-0.542023	0.0253618	DESeq
27065	TBX2	#N/A	#N/A	#N/A	#N/A	#N/A	T-box 2	320.385	0.548634	0.0416579	DESeq
28984	OGDHL	#N/A	#N/A	#N/A	#N/A	#N/A	oxoglutarate dehydrogenase-like	2155.02	-0.550094	0.0373992	DESeq
54863	GABBR1	#N/A	#N/A	#N/A	#N/A	#N/A	gamma-aminobutyric acid (GABA) B receptor, 1	12076.5	-0.568614	0.0371201	DESeq
54863	TOR4A	#N/A	#N/A	#N/A	#N/A	#N/A	torsin family 4, member A	153.347	0.618973	0.0365404	DESeq
55194	FLG2	#N/A	#N/A	#N/A	#N/A	#N/A	filaggrin family member 2	13.0736	1.37614	0.0438984	DESeq
55196	GPR97	#N/A	#N/A	#N/A	#N/A	#N/A	G protein-coupled receptor 97	22.8803	1.02218	0.0260227	DESeq
55744	LCN1	#N/A	#N/A	#N/A	#N/A	#N/A	lipocalin 1	15.9608	1.08571	0.029232	DESeq
58527	UPK1A	#N/A	#N/A	#N/A	#N/A	#N/A	uroplakin 1A	12.6651	1.78258	0.00298676	DESeq
64773	EIF2B3	#N/A	#N/A	#N/A	#N/A	#N/A	eukaryotic translation initiation factor 2B, subunit 3 gamma, 58kDa	493.556	-0.536262	0.0496766	DESeq
79447	TNIP2	#N/A	#N/A	#N/A	#N/A	#N/A	TNFAIP3 interacting protein 2	653.017	0.534629	0.0410832	DESeq
80054	GRHL3	#N/A	#N/A	#N/A	#N/A	#N/A	grainyhead-like 3 (Drosophila)	11.8014	1.14685	0.0281512	DESeq
83552	LOC91450	#N/A	#N/A	#N/A	#N/A	#N/A	uncharacterized LOC91450	23.234	0.871807	0.0354038	DESeq
84080	LINC00311	#N/A	#N/A	#N/A	#N/A	#N/A	long intergenic non-protein coding RNA 311	28.3105	1.09727	0.0287647	DESeq
84319	CD3G	#N/A	#N/A	#N/A	#N/A	#N/A	CD3g molecule, gamma (CD3-TCR complex)	22.8144	0.99494	0.0436262	DESeq
91775	ACOT2	#N/A	#N/A	#N/A	#N/A	#N/A	acyl-CoA thioesterase 2	326.951	-0.557703	0.0416101	DESeq
116828	MIR4763	#N/A	#N/A	#N/A	#N/A	#N/A	microRNA 4763	12.0272	1.16192	0.0258723	DESeq
129881	GATA6	#N/A	#N/A	#N/A	#N/A	#N/A	GATA binding protein 6	11.2973	1.68093	0.00348398	DESeq
131544	PRRG4	#N/A	#N/A	#N/A	#N/A	#N/A	proline rich Gla (G-carboxyglutamic acid) 4 (transmembrane)	84.3708	0.727512	0.0416112	DESeq
136319	NCAN	#N/A	#N/A	#N/A	#N/A	#N/A	neurocan	7340.81	-0.57782	0.0235402	DESeq
140710	CRHBP	CRHBP	#N/A	#N/A	#N/A	#N/A	corticotropin releasing hormone binding protein	178.824	-0.64163	0.0386877	DESeq
146705	CHRNA10	#N/A	#N/A	#N/A	#N/A	#N/A	cholinergic receptor, nicotinic, alpha 10 (neuronal)	84.7536	0.760034	0.042685	DESeq
157869	SLC22A2	#N/A	#N/A	#N/A	#N/A	#N/A	solute carrier family 22 (organic cation transporter), member 2	10.2457	2.16204	0.0161071	DESeq
196500	OTUB1	#N/A	#N/A	#N/A	#N/A	#N/A	OTU domain, ubiquitin aldehyde binding 1	4125.32	-0.531024	0.0409326	DESeq
197187	LOC100132062	#N/A	#N/A	#N/A	#N/A	#N/A	uncharacterized LOC100132062	12.204	1.11438	0.0367352	DESeq
201229	CXCL12	#N/A	#N/A	#N/A	#N/A	#N/A	chemokine (C-X-C motif) ligand 12	199.508	0.671193	0.0376352	DESeq
283547	HMGB3P1	#N/A	#N/A	#N/A	#N/A	#N/A	high mobility group box 3 pseudogene 1	11.236	1.32291	0.03774	DESeq
285954	HOXA3	#N/A	#N/A	#N/A	#N/A	#N/A	homeobox A3	11.5096	1.25326	0.0430135	DESeq
286002	MT1L	#N/A	#N/A	#N/A	#N/A	MT1L	metallothionein 1L (gene/pseudogene)	189.974	0.785253	0.0423386	DESeq
338557	LINC00577	#N/A	#N/A	#N/A	#N/A	#N/A	long intergenic non-protein coding RNA 577	10.0318	-1.63374	0.0314378	DESeq
339290	TEX14	#N/A	#N/A	#N/A	#N/A	#N/A	testis expressed 14	90.4631	0.81595	0.0308717	DESeq
339674	CDA	#N/A	#N/A	#N/A	#N/A	#N/A	cytidine deaminase	146.134	0.791919	0.0433288	DESeq
343990	KIAA1875	#N/A	#N/A	#N/A	#N/A	#N/A	KIAA1875	503.335	-0.548848	0.0367077	DESeq
400110	HOXA5	#N/A	#N/A	#N/A	#N/A	#N/A	homeobox A5	10.4966	1.46641	0.00917689	DESeq
414328	SLC36A2	#N/A	#N/A	#N/A	#N/A	#N/A	solute carrier family 36 (proton/amino acid symporter), member 2	14.5747	1.13803	0.0382842	DESeq
414918	GSTZ1	#N/A	#N/A	#N/A	#N/A	#N/A	glutathione S-transferase zeta 1	337.856	-0.541127	0.0329509	DESeq
574036	IL22RA1	#N/A	#N/A	#N/A	#N/A	#N/A	interleukin 22 receptor, alpha 1	10.0252	1.52941	0.0176505	DESeq
643008	FLJ14107	#N/A	#N/A	#N/A	#N/A	#N/A	----	12.2774	1.33372	0.0182531	DESeq
646023	LOC100132287	#N/A	#N/A	#N/A	#N/A	#N/A	uncharacterized LOC100132287	12.204	1.11438	0.0367352	DESeq
646113	REP15	#N/A	#N/A	#N/A	#N/A	#N/A	RAB15 effector protein	44.4136	0.785681	0.0351896	DESeq
646576	CASP12	#N/A	#N/A	#N/A	#N/A	#N/A	caspase 12 (gene/pseudogene)	11.3541	1.2999	0.044853	DESeq
649446	SLC18A1	#N/A	#N/A	#N/A	#N/A	#N/A	solute carrier family 18 (vesicular monoamine transporter), member 1	11.9232	1.49989	0.0277514	DESeq
730183	MIR126	#N/A	#N/A	#N/A	#N/A	#N/A	microRNA 126	10.0751	1.05656	0.0373866	DESeq
100113403	ATP6V0E2	#N/A	#N/A	#N/A	#N/A	#N/A	ATPase, H+ transporting V0 subunit e2	7941.72	-0.589978	0.0176722	DESeq
100134713	IL8	#N/A	#N/A	#N/A	IL8	#N/A	interleukin 8	21.1779	1.1075	0.0430337	DESeq
100189589	LOC100133331	#N/A	#N/A	#N/A	#N/A	#N/A	uncharacterized LOC100133331	11.9731	1.07392	0.038711	DESeq
100190938	ZNF474	#N/A	#N/A	#N/A	#N/A	#N/A	zinc finger protein 474	11.3721	1.3249	0.0155301	DESeq
100422885	SMARCA2	#N/A	#N/A	#N/A	#N/A	#N/A	SWI/SNF related, matrix associated, actin dependent regulator of chromatin, subfamily a, member 2	3575.13	-0.538205	0.0305076	DESeq
100463486	CEL	#N/A	#N/A	#N/A	#N/A	#N/A	carboxyl ester lipase	190.899	0.652831	0.0439577	DESeq
100505483	PRSS8	#N/A	#N/A	#N/A	#N/A	#N/A	protease, serine, 8	18.4424	1.06852	0.0398332	DESeq
100505576	BNIPL	#N/A	#N/A	#N/A	#N/A	#N/A	BCL2/adenovirus E1B 19kD interacting protein like	76.5024	0.869705	0.0324201	DESeq
100506012	IL1R2	#N/A	#N/A	#N/A	#N/A	#N/A	interleukin 1 receptor, type II	10.299	1.12585	0.0327676	DESeq
100506060	TLR9	#N/A	#N/A	#N/A	#N/A	#N/A	toll-like receptor 9	114.263	0.780469	0.045078	DESeq
100506779	ANGPTL7	#N/A	#N/A	#N/A	#N/A	#N/A	angiopoietin-like 7	13.9378	1.19155	0.0448479	DESeq
100506994	SLC18A3	#N/A	#N/A	#N/A	#N/A	#N/A	solute carrier family 18 (vesicular acetylcholine transporter), member 3	10.8986	2.37149	0.0499417	DESeq
100507050	HOXD3	#N/A	#N/A	#N/A	#N/A	#N/A	homeobox D3	11.8513	1.67355	0.0458533	DESeq
100507257	MFAP2	#N/A	#N/A	#N/A	#N/A	#N/A	microfibrillar-associated protein 2	12.6223	1.64139	0.0282053	DESeq
100507423	COMP	#N/A	#N/A	#N/A	#N/A	#N/A	cartilage oligomeric matrix protein	11.3744	1.96945	0.00481392	DESeq
100507588	TMEM150B	#N/A	#N/A	#N/A	#N/A	#N/A	transmembrane protein 150B	22.1163	0.973017	0.034314	DESeq
100526836	CARD11	#N/A	#N/A	#N/A	#N/A	#N/A	caspase recruitment domain family, member 11	188.63	0.671121	0.0441687	DESeq
100847070	LRRC72	#N/A	#N/A	#N/A	#N/A	#N/A	leucine rich repeat containing 72	11.2684	1.13542	0.0152808	DESeq
100861402	CRYGS	#N/A	#N/A	#N/A	#N/A	#N/A	crystallin, gamma S	222.519	0.696303	0.0498847	DESeq
100862671	DTL	#N/A	#N/A	#N/A	#N/A	#N/A	denticleless E3 ubiquitin protein ligase homolog (Drosophila)	27.2587	0.798067	0.037604	DESeq
100862680	IFNA2	#N/A	#N/A	#N/A	#N/A	#N/A	interferon, alpha 2	12.3913	1.27914	0.044631	DESeq
100873989	TAL1	#N/A	#N/A	#N/A	TAL1	#N/A	T-cell acute lymphocytic leukemia 1	352.313	0.591915	0.0363681	DESeq
100885848	CLDN2	#N/A	#N/A	#N/A	#N/A	#N/A	claudin 2	10.0137	1.81362	0.00583378	DESeq
100885850	PGF	#N/A	#N/A	#N/A	#N/A	#N/A	placental growth factor	184.947	0.622649	0.0299422	DESeq
19	LOC728537	#N/A	#N/A	#N/A	#N/A	#N/A	----	1.88857	0.797978	0.0352393	EdgeR
32	TIMM8B	#N/A	#N/A	#N/A	#N/A	#N/A	translocase of inner mitochondrial membrane 8 homolog B (yeast)	3.3851	-0.490081	0.0452629	EdgeR
53	NAV2	#N/A	#N/A	#N/A	#N/A	#N/A	neuron navigator 2	5.00035	0.612918	0.0172949	EdgeR
59	SOX2-OT	#N/A	#N/A	SOX2-OT	#N/A	#N/A	SOX2 overlapping transcript (non-protein coding)	5.52596	0.766569	0.00453894	EdgeR
59	ACTA2	#N/A	#N/A	#N/A	#N/A	#N/A	actin, alpha 2, smooth muscle, aorta	4.08046	2.03347	5.31958e-06	EdgeR
72	PTPRCAP	#N/A	#N/A	#N/A	#N/A	#N/A	protein tyrosine phosphatase, receptor type, C-associated protein	2.24079	0.880434	0.0254497	EdgeR
81	TJP1	#N/A	#N/A	#N/A	#N/A	#N/A	tight junction protein 1	6.42169	0.566883	0.0176447	EdgeR
100	SYT17	SYT17	#N/A	#N/A	#N/A	#N/A	synaptotagmin XVII	3.28436	-0.744507	0.021853	EdgeR
104	C18orf8	#N/A	#N/A	#N/A	#N/A	#N/A	chromosome 18 open reading frame 8	4.4522	0.564994	0.013347	EdgeR
116	FZD5	#N/A	#N/A	#N/A	#N/A	#N/A	frizzled family receptor 5	1.9846	0.80137	0.0150269	EdgeR
140	FKBP1B	#N/A	#N/A	#N/A	#N/A	#N/A	FK506 binding protein 1B, 12.6 kDa	4.12923	-0.644111	0.00944802	EdgeR
146	ATF7	#N/A	#N/A	#N/A	#N/A	#N/A	activating transcription factor 7	4.44303	0.803006	0.0245899	EdgeR
151	GJD3	#N/A	#N/A	#N/A	#N/A	#N/A	gap junction protein, delta 3, 31.9kDa	0.043417	-0.971377	0.00497448	EdgeR
165	C1orf216	#N/A	#N/A	#N/A	#N/A	#N/A	chromosome 1 open reading frame 216	5.70612	-0.573901	0.0385166	EdgeR
199	TPGS2	#N/A	#N/A	#N/A	#N/A	#N/A	tubulin polyglutamylase complex subunit 2	5.09295	-0.486144	0.0400171	EdgeR
213	SPDYE1	#N/A	#N/A	#N/A	#N/A	#N/A	speedy/RINGO cell cycle regulator family member E1	-0.370182	0.819674	0.0221203	EdgeR
214	GRIA4	#N/A	#N/A	#N/A	#N/A	#N/A	glutamate receptor, ionotropic, AMPA 4	4.0023	-0.854655	0.0239735	EdgeR
239	MAP1LC3B2	#N/A	#N/A	#N/A	#N/A	#N/A	microtubule-associated protein 1 light chain 3 beta 2	-1.497	-0.791082	0.034836	EdgeR
242	PACRG-AS1	#N/A	#N/A	#N/A	#N/A	#N/A	PACRG antisense RNA 1	0.280033	1.01156	0.0155435	EdgeR
247	MYO1G	#N/A	#N/A	#N/A	#N/A	#N/A	myosin IG	0.7119	-1.11966	0.0183322	EdgeR
249	ALPL	#N/A	#N/A	#N/A	#N/A	#N/A	alkaline phosphatase, liver/bone/kidney	4.41016	-0.579735	0.0164121	EdgeR
274	GSN	#N/A	#N/A	#N/A	#N/A	#N/A	gelsolin	7.62066	0.708783	0.00886062	EdgeR
284	LOC100271836	#N/A	#N/A	#N/A	#N/A	#N/A	smg-1 homolog, phosphatidylinositol 3-kinase-related kinase (C. elegans) pseudogene	0.298439	1.33919	0.00438388	EdgeR
311	RAPGEF5	#N/A	#N/A	#N/A	#N/A	#N/A	Rap guanine nucleotide exchange factor (GEF) 5	6.1939	0.642907	0.00874291	EdgeR
316	SCARNA7	#N/A	#N/A	#N/A	#N/A	#N/A	small Cajal body-specific RNA 7	-0.222542	1.80649	6.90711e-05	EdgeR
343	ABCC3	#N/A	#N/A	#N/A	#N/A	#N/A	ATP-binding cassette, sub-family C (CFTR/MRP), member 3	0.519537	0.791957	0.0285194	EdgeR
358	METRN	#N/A	#N/A	#N/A	#N/A	#N/A	meteorin, glial cell differentiation regulator	6.6201	0.575866	0.0437146	EdgeR
360	PVRIG	#N/A	#N/A	#N/A	#N/A	#N/A	poliovirus receptor related immunoglobulin domain containing	0.973998	1.09227	0.00300416	EdgeR
362	REST	#N/A	#N/A	#N/A	#N/A	#N/A	RE1-silencing transcription factor	2.61193	0.578691	0.04933	EdgeR
363	LOC729732	#N/A	#N/A	#N/A	#N/A	#N/A	uncharacterized LOC729732	0.796382	-0.62881	0.0446117	EdgeR
443	SCP2	#N/A	#N/A	#N/A	#N/A	#N/A	sterol carrier protein 2	3.00462	-0.739027	0.0405542	EdgeR
444	NDEL1	#N/A	#N/A	#N/A	#N/A	#N/A	nudE neurodevelopment protein 1-like 1	4.89012	-0.518961	0.0443022	EdgeR
468	MPRIP	#N/A	#N/A	#N/A	#N/A	#N/A	myosin phosphatase Rho interacting protein	7.32242	0.468357	0.026142	EdgeR
498	PI4KA	#N/A	#N/A	#N/A	#N/A	#N/A	phosphatidylinositol 4-kinase, catalytic, alpha	6.65043	-0.530646	0.0409848	EdgeR
509	SYNPR	SYNPR	#N/A	#N/A	#N/A	#N/A	synaptoporin	6.03503	-0.737706	0.0254947	EdgeR
515	FMNL1	FMNL1	#N/A	#N/A	#N/A	#N/A	formin-like 1	5.11691	-0.515854	0.0270676	EdgeR
516	MAT2A	#N/A	#N/A	#N/A	#N/A	#N/A	methionine adenosyltransferase II, alpha	7.13955	0.55075	0.0162733	EdgeR
529	ACTN4	#N/A	#N/A	#N/A	#N/A	#N/A	actinin, alpha 4	7.0217	0.482497	0.0230043	EdgeR
534	FXYD7	#N/A	#N/A	#N/A	#N/A	#N/A	FXYD domain containing ion transport regulator 7	6.52785	-0.533833	0.0481996	EdgeR
563	TAX1BP3	#N/A	#N/A	#N/A	#N/A	#N/A	Tax1 (human T-cell leukemia virus type I) binding protein 3	5.16072	0.79036	0.0059088	EdgeR
604	CROCC	#N/A	#N/A	#N/A	#N/A	#N/A	ciliary rootlet coiled-coil, rootletin	5.41277	0.495142	0.0409828	EdgeR
622	MBD6	#N/A	#N/A	#N/A	#N/A	#N/A	methyl-CpG binding domain protein 6	4.69747	0.529754	0.0250102	EdgeR
624	KHDC1L	#N/A	#N/A	#N/A	#N/A	#N/A	KH homology domain containing 1-like	-1.47252	-0.884357	0.0287545	EdgeR
627	ZCWPW1	#N/A	#N/A	#N/A	#N/A	#N/A	zinc finger, CW type with PWWP domain 1	3.06211	0.672615	0.0479947	EdgeR
631	FAM123B	#N/A	#N/A	#N/A	#N/A	#N/A	----	1.7625	0.656028	0.0258544	EdgeR
644	NDN	#N/A	#N/A	#N/A	#N/A	#N/A	necdin, melanoma antigen (MAGE) family member	4.72661	-0.578793	0.029455	EdgeR
648	OTUD7B	#N/A	#N/A	OTUD7B	#N/A	#N/A	OTU domain containing 7B	4.38295	0.734161	0.0090718	EdgeR
666	CLK1	#N/A	#N/A	#N/A	#N/A	#N/A	CDC-like kinase 1	6.69834	0.614749	0.0313381	EdgeR
670	PI16	#N/A	#N/A	#N/A	#N/A	#N/A	peptidase inhibitor 16	4.01039	0.971015	0.00561075	EdgeR
744	SPDYE7P	#N/A	#N/A	#N/A	#N/A	#N/A	speedy/RINGO cell cycle regulator family member E7, pseudogene	3.08515	0.667293	0.0460153	EdgeR
752	CEBPD	#N/A	#N/A	#N/A	#N/A	#N/A	CCAAT/enhancer binding protein (C/EBP), delta	5.10137	0.548951	0.0476553	EdgeR
777	C1QTNF5	#N/A	#N/A	#N/A	#N/A	#N/A	C1q and tumor necrosis factor related protein 5	3.60524	0.962825	0.00210904	EdgeR
782	GPS2	#N/A	#N/A	#N/A	#N/A	#N/A	G protein pathway suppressor 2	5.73707	0.499062	0.0352381	EdgeR
784	RASSF2	#N/A	#N/A	#N/A	#N/A	#N/A	Ras association (RalGDS/AF-6) domain family member 2	6.3005	0.629271	0.0195772	EdgeR
786	CXCL11	#N/A	#N/A	#N/A	#N/A	#N/A	chemokine (C-X-C motif) ligand 11	-1.1346	-1.44857	0.00539351	EdgeR
794	VAT1L	VAT1L	#N/A	#N/A	#N/A	#N/A	vesicle amine transport 1-like	4.61435	-0.971224	0.00551467	EdgeR
800	TRAF4	#N/A	#N/A	#N/A	#N/A	#N/A	TNF receptor-associated factor 4	4.37126	0.582907	0.0262529	EdgeR
814	RDH5	#N/A	#N/A	#N/A	#N/A	#N/A	retinol dehydrogenase 5 (11-cis/9-cis)	2.38228	0.773166	0.0350484	EdgeR
828	UBQLN2	#N/A	#N/A	#N/A	#N/A	#N/A	ubiquilin 2	5.70871	-0.5229	0.0416359	EdgeR
845	HIST1H4E	#N/A	#N/A	#N/A	#N/A	#N/A	histone cluster 1, H4e	-0.196543	1.1006	0.0124086	EdgeR
845	CASQ2	#N/A	#N/A	#N/A	#N/A	#N/A	calsequestrin 2 (cardiac muscle)	-0.35084	1.10677	0.0257924	EdgeR
857	GALNT6	#N/A	#N/A	GALNT6	#N/A	#N/A	UDP-N-acetyl-alpha-D-galactosamine:polypeptide N-acetylgalactosaminyltransferase 6 (GalNAc-T6)	3.0365	1.09598	0.00537461	EdgeR
864	AOX1	#N/A	#N/A	#N/A	#N/A	#N/A	aldehyde oxidase 1	0.0501708	0.757533	0.0331648	EdgeR
885	NDRG1	#N/A	#N/A	#N/A	#N/A	#N/A	N-myc downstream regulated 1	7.48771	0.585783	0.0396786	EdgeR
887	CALB2	CALB2	#N/A	#N/A	#N/A	#N/A	calbindin 2	4.13414	-0.845325	0.0354552	EdgeR
894	KLK6	#N/A	#N/A	KLK6	#N/A	#N/A	kallikrein-related peptidase 6	5.06379	1.34306	0.000255895	EdgeR
902	CNNM3	#N/A	#N/A	#N/A	#N/A	#N/A	cyclin M3	4.61797	0.570772	0.0127372	EdgeR
928	RBM17	#N/A	#N/A	#N/A	#N/A	#N/A	RNA binding motif protein 17	5.61528	0.476673	0.0321768	EdgeR
960	GPIHBP1	#N/A	#N/A	#N/A	#N/A	#N/A	glycosylphosphatidylinositol anchored high density lipoprotein binding protein 1	4.24357	1.40287	0.000614223	EdgeR
978	CPM	#N/A	#N/A	#N/A	#N/A	#N/A	carboxypeptidase M	3.93373	1.09496	0.000534947	EdgeR
983	DHRS2	#N/A	#N/A	#N/A	#N/A	#N/A	dehydrogenase/reductase (SDR family) member 2	-1.85289	-1.05587	0.00958787	EdgeR
998	PLCD3	#N/A	#N/A	#N/A	#N/A	#N/A	phospholipase C, delta 3	6.19069	0.592695	0.0321746	EdgeR
999	SCARNA9	#N/A	#N/A	#N/A	#N/A	#N/A	small Cajal body-specific RNA 9	0.47113	1.02367	0.00596038	EdgeR
1006	MTMR9LP	#N/A	#N/A	#N/A	#N/A	#N/A	myotubularin related protein 9-like, pseudogene	2.6278	0.703689	0.0309633	EdgeR
1012	GLT1D1	#N/A	#N/A	#N/A	#N/A	#N/A	glycosyltransferase 1 domain containing 1	3.62961	-0.838868	0.0172	EdgeR
1020	AIF1L	#N/A	#N/A	#N/A	#N/A	#N/A	allograft inflammatory factor 1-like	6.28426	0.6428	0.0190949	EdgeR
1031	F8A1	#N/A	#N/A	#N/A	#N/A	#N/A	coagulation factor VIII-associated 1	3.45885	-0.499424	0.0467087	EdgeR
1048	PAR1	#N/A	#N/A	#N/A	#N/A	#N/A	----	-0.975436	2.09289	0.000264632	EdgeR
1056	NT5DC1	#N/A	#N/A	#N/A	#N/A	#N/A	5'-nucleotidase domain containing 1	3.57659	0.918939	0.00305615	EdgeR
1059	SEZ6L2	SEZ6L2	#N/A	#N/A	#N/A	#N/A	seizure related 6 homolog (mouse)-like 2	6.37987	-0.625959	0.0383252	EdgeR
1063	UPK1B	#N/A	#N/A	#N/A	#N/A	#N/A	uroplakin 1B	-0.991973	1.25585	0.00713121	EdgeR
1105	PSTPIP1	#N/A	#N/A	#N/A	#N/A	#N/A	proline-serine-threonine phosphatase interacting protein 1	1.82394	0.771362	0.0403204	EdgeR
1114	DIP2B	#N/A	#N/A	#N/A	#N/A	#N/A	DIP2 disco-interacting protein 2 homolog B (Drosophila)	5.73216	0.723321	0.0029235	EdgeR
1118	LOR	#N/A	#N/A	#N/A	#N/A	#N/A	loricrin	-1.09683	-1.06055	0.0103606	EdgeR
1124	NUDT2	#N/A	#N/A	#N/A	#N/A	#N/A	nudix (nucleoside diphosphate linked moiety X)-type motif 2	3.6303	-0.499	0.0422122	EdgeR
1128	SPEN	#N/A	#N/A	#N/A	#N/A	#N/A	spen family transcriptional repressor	5.89659	0.480598	0.0324844	EdgeR
1133	TGM3	#N/A	#N/A	#N/A	#N/A	#N/A	transglutaminase 3	-0.993283	-1.09733	0.00529112	EdgeR
1158	CCDC108	#N/A	#N/A	#N/A	#N/A	#N/A	coiled-coil domain containing 108	0.128203	0.968422	0.0245298	EdgeR
1175	SH3GL2	SH3GL2	#N/A	#N/A	#N/A	#N/A	SH3-domain GRB2-like 2	6.51023	-0.772696	0.0494908	EdgeR
1265	GALNT14	GALNT14	#N/A	#N/A	#N/A	#N/A	UDP-N-acetyl-alpha-D-galactosamine:polypeptide N-acetylgalactosaminyltransferase 14 (GalNAc-T14)	2.32689	-0.70382	0.0310404	EdgeR
1277	VWC2	VWC2	#N/A	#N/A	#N/A	#N/A	von Willebrand factor C domain containing 2	0.86025	-1.01028	0.0148849	EdgeR
1278	B3GNT4	#N/A	#N/A	#N/A	#N/A	#N/A	UDP-GlcNAc:betaGal beta-1,3-N-acetylglucosaminyltransferase 4	1.7429	-0.749311	0.0262477	EdgeR
1288	CCDC7	#N/A	#N/A	#N/A	#N/A	#N/A	coiled-coil domain containing 7	-0.764839	1.17185	0.0132312	EdgeR
1292	TMEM189	#N/A	#N/A	#N/A	#N/A	#N/A	transmembrane protein 189	4.82838	0.6166	0.0148736	EdgeR
1296	GNG8	#N/A	#N/A	#N/A	#N/A	#N/A	guanine nucleotide binding protein (G protein), gamma 8	1.1984	0.998794	0.0170687	EdgeR
1298	CACNA1E	CACNA1E	#N/A	#N/A	#N/A	#N/A	calcium channel, voltage-dependent, R type, alpha 1E subunit	5.64867	-0.580736	0.0318359	EdgeR
1311	SPAG6	#N/A	#N/A	#N/A	#N/A	#N/A	sperm associated antigen 6	0.509736	1.72294	0.000159521	EdgeR
1325	SLC22A15	#N/A	#N/A	#N/A	#N/A	#N/A	solute carrier family 22, member 15	3.45035	0.537755	0.0356266	EdgeR
1360	PVRL3-AS1	#N/A	#N/A	#N/A	#N/A	#N/A	PVRL3 antisense RNA 1	-1.85988	-1.04164	0.04282	EdgeR
1368	CBLN3	#N/A	#N/A	#N/A	#N/A	#N/A	cerebellin 3 precursor	1.63133	-0.683853	0.044807	EdgeR
1371	C9orf129	#N/A	#N/A	#N/A	#N/A	#N/A	chromosome 9 open reading frame 129	3.52562	-0.569211	0.0292206	EdgeR
1381	PPP6R3	#N/A	#N/A	#N/A	#N/A	#N/A	protein phosphatase 6, regulatory subunit 3	4.54087	0.480009	0.0254234	EdgeR
1392	PKIB	PKIB	#N/A	#N/A	#N/A	#N/A	protein kinase (cAMP-dependent, catalytic) inhibitor beta	1.08657	-0.724746	0.0428468	EdgeR
1400	VDAC3	#N/A	#N/A	#N/A	#N/A	#N/A	voltage-dependent anion channel 3	5.88724	-0.46269	0.0480513	EdgeR
1404	SMIM6	#N/A	#N/A	#N/A	#N/A	#N/A	small integral membrane protein 6	0.015547	1.00052	0.0359169	EdgeR
1410	SRRM2	#N/A	#N/A	#N/A	#N/A	#N/A	serine/arginine repetitive matrix 2	8.00952	0.502121	0.0293203	EdgeR
1463	PLLP	#N/A	#N/A	#N/A	#N/A	#N/A	plasmolipin	6.04745	0.793249	0.0133301	EdgeR
1506	UTP20	#N/A	#N/A	#N/A	#N/A	#N/A	UTP20, small subunit (SSU) processome component, homolog (yeast)	3.18563	0.587614	0.0213043	EdgeR
1519	SEPT10	#N/A	#N/A	#N/A	#N/A	#N/A	septin 10	3.0251	0.92116	0.00216455	EdgeR
1524	ZNF883	#N/A	#N/A	#N/A	#N/A	#N/A	zinc finger protein 883	2.21199	-0.569255	0.0486793	EdgeR
1558	SGMS2	#N/A	#N/A	#N/A	#N/A	#N/A	sphingomyelin synthase 2	1.46031	0.735137	0.0235814	EdgeR
1577	EHF	#N/A	#N/A	#N/A	#N/A	#N/A	ets homologous factor	-0.137462	1.01895	0.0130432	EdgeR
1579	HMSD	#N/A	#N/A	#N/A	#N/A	#N/A	histocompatibility (minor) serpin domain containing	-0.746448	1.24716	0.00448294	EdgeR
1593	ABLIM2	ABLIM2	#N/A	#N/A	#N/A	#N/A	actin binding LIM protein family, member 2	5.20567	-0.600804	0.0257985	EdgeR
1606	NAIP	#N/A	#N/A	#N/A	#N/A	#N/A	NLR family, apoptosis inhibitory protein	4.65721	0.779626	0.00521763	EdgeR
1607	LNP1	LNP1	#N/A	#N/A	#N/A	#N/A	leukemia NUP98 fusion partner 1	2.28617	-0.570314	0.0493241	EdgeR
1647	ATM	#N/A	#N/A	#N/A	#N/A	#N/A	ataxia telangiectasia mutated	4.93319	0.72597	0.00415624	EdgeR
1662	MAMDC4	#N/A	#N/A	#N/A	#N/A	#N/A	MAM domain containing 4	3.34448	0.553545	0.0389819	EdgeR
1678	TRIM59	#N/A	#N/A	#N/A	#N/A	#N/A	tripartite motif containing 59	2.57715	1.03109	0.00465718	EdgeR
1734	FRMD4B	#N/A	#N/A	FRMD4B	#N/A	#N/A	FERM domain containing 4B	3.84479	1.23081	8.62851e-05	EdgeR
1748	CACNG1	#N/A	#N/A	#N/A	#N/A	#N/A	calcium channel, voltage-dependent, gamma subunit 1	-1.64383	-0.882427	0.0459282	EdgeR
1749	KIF9-AS1	#N/A	#N/A	#N/A	#N/A	#N/A	KIF9 antisense RNA 1	0.715999	-0.636842	0.0385402	EdgeR
1785	LAMB2	#N/A	#N/A	#N/A	#N/A	#N/A	laminin, beta 2 (laminin S)	5.73279	0.473911	0.0393298	EdgeR
1800	CD163L1	#N/A	#N/A	#N/A	#N/A	#N/A	CD163 molecule-like 1	-0.0399527	-0.862968	0.00660943	EdgeR
1816	WDR96	#N/A	#N/A	#N/A	#N/A	#N/A	WD repeat domain 96	2.05008	0.956	0.00962375	EdgeR
1821	SERTAD2	#N/A	#N/A	#N/A	#N/A	#N/A	SERTA domain containing 2	3.27796	0.490943	0.0452085	EdgeR
1841	NINJ1	#N/A	#N/A	#N/A	#N/A	#N/A	ninjurin 1	4.88483	0.523667	0.0321966	EdgeR
1848	PPP2R1B	#N/A	#N/A	#N/A	#N/A	#N/A	protein phosphatase 2, regulatory subunit A, beta	4.09296	0.554994	0.0271556	EdgeR
1849	FCGR3A	#N/A	#N/A	#N/A	FCGR3A	#N/A	Fc fragment of IgG, low affinity IIIa, receptor (CD16a)	4.52816	-0.926485	0.00531371	EdgeR
1880	SLC7A5P2	#N/A	#N/A	#N/A	#N/A	#N/A	solute carrier family 7 (amino acid transporter light chain, L system), member 5 pseudogene 2	1.20287	1.06195	0.0093153	EdgeR
1889	RND2	RND2	#N/A	#N/A	#N/A	#N/A	Rho family GTPase 2	5.25556	0.697743	0.0111469	EdgeR
1902	BMI1	#N/A	#N/A	#N/A	#N/A	#N/A	BMI1 polycomb ring finger oncogene	5.14537	0.488146	0.0383764	EdgeR
1906	TRPV2	#N/A	#N/A	#N/A	#N/A	#N/A	transient receptor potential cation channel, subfamily V, member 2	2.30953	-0.747369	0.0220269	EdgeR
1917	BASP1	BASP1	#N/A	#N/A	#N/A	#N/A	brain abundant, membrane attached signal protein 1	7.30043	-0.711591	0.0179098	EdgeR
1936	PACS2	#N/A	#N/A	#N/A	#N/A	#N/A	phosphofurin acidic cluster sorting protein 2	7.4446	0.564887	0.0222882	EdgeR
1942	UG0898H09	#N/A	#N/A	#N/A	#N/A	#N/A	uncharacterized LOC643763	4.63104	-0.709395	0.0288179	EdgeR
1942	EFNA1	#N/A	#N/A	#N/A	#N/A	#N/A	ephrin-A1	4.46402	0.923237	0.00608259	EdgeR
1947	DSEL	#N/A	#N/A	#N/A	#N/A	#N/A	dermatan sulfate epimerase-like	3.85014	0.557437	0.0157413	EdgeR
1959	LXN	#N/A	#N/A	#N/A	#N/A	#N/A	latexin	-0.190446	-0.811136	0.0335866	EdgeR
1959	EGR2	#N/A	#N/A	#N/A	EGR2	#N/A	early growth response 2	0.0239251	-1.68553	0.000845993	EdgeR
1960	FNIP1	#N/A	#N/A	#N/A	#N/A	#N/A	folliculin interacting protein 1	4.25199	0.52291	0.0192587	EdgeR
1998	FAM13A-AS1	#N/A	#N/A	#N/A	#N/A	#N/A	FAM13A antisense RNA 1	3.41059	0.650336	0.0104011	EdgeR
2005	ZNF483	#N/A	#N/A	#N/A	#N/A	#N/A	zinc finger protein 483	1.94532	1.32821	0.00383178	EdgeR
2014	ALCAM	#N/A	#N/A	#N/A	#N/A	#N/A	activated leukocyte cell adhesion molecule	5.8583	0.516253	0.0285755	EdgeR
2019	MUC2	#N/A	#N/A	#N/A	#N/A	#N/A	mucin 2, oligomeric mucus/gel-forming	-0.54835	0.705524	0.035722	EdgeR
2027	ZNF490	#N/A	#N/A	#N/A	#N/A	#N/A	zinc finger protein 490	2.78392	0.561514	0.0348214	EdgeR
2029	ZCCHC24	#N/A	#N/A	#N/A	#N/A	#N/A	zinc finger, CCHC domain containing 24	7.14694	0.773019	0.00700868	EdgeR
2033	POLH	#N/A	#N/A	#N/A	#N/A	#N/A	polymerase (DNA directed), eta	3.47311	0.597046	0.0213672	EdgeR
2042	NPY5R	#N/A	#N/A	#N/A	#N/A	#N/A	neuropeptide Y receptor Y5	0.00066049	-1.0217	0.0495937	EdgeR
2055	SMC5	#N/A	#N/A	#N/A	#N/A	#N/A	structural maintenance of chromosomes 5	3.42819	0.527669	0.0326436	EdgeR
2057	NSRP1	#N/A	#N/A	#N/A	#N/A	#N/A	nuclear speckle splicing regulatory protein 1	3.95719	0.47614	0.0333275	EdgeR
2077	FOS	#N/A	#N/A	#N/A	#N/A	#N/A	FBJ murine osteosarcoma viral oncogene homolog	5.52032	1.10808	0.00070236	EdgeR
2116	AUTS2	#N/A	#N/A	#N/A	#N/A	#N/A	autism susceptibility candidate 2	-0.0784788	1.00364	0.0357941	EdgeR
2118	CPAMD8	#N/A	#N/A	#N/A	#N/A	#N/A	C3 and PZP-like, alpha-2-macroglobulin domain containing 8	2.26441	1.35328	0.000175025	EdgeR
2123	NANS	#N/A	#N/A	#N/A	#N/A	#N/A	N-acetylneuraminic acid synthase	3.54249	-0.58965	0.017608	EdgeR
2134	EFNB3	#N/A	#N/A	#N/A	#N/A	#N/A	ephrin-B3	4.61811	-0.735838	0.0314582	EdgeR
2152	MAL2	MAL2	#N/A	#N/A	#N/A	#N/A	mal, T-cell differentiation protein 2 (gene/pseudogene)	4.91656	-1.03065	0.0112761	EdgeR
2153	LOC100507127	#N/A	#N/A	#N/A	#N/A	#N/A	----	-0.971346	1.19467	0.00399277	EdgeR
2155	MS4A10	#N/A	#N/A	#N/A	#N/A	#N/A	membrane-spanning 4-domains, subfamily A, member 10	-0.491108	0.765946	0.0495788	EdgeR
2172	SNAPC5	SNAPC5	#N/A	#N/A	#N/A	#N/A	small nuclear RNA activating complex, polypeptide 5, 19kDa	3.72086	-0.83477	0.0333107	EdgeR
2173	PFKM	#N/A	#N/A	#N/A	#N/A	#N/A	phosphofructokinase, muscle	5.99254	-0.631589	0.0298089	EdgeR
2176	LINC00639	#N/A	#N/A	#N/A	#N/A	#N/A	long intergenic non-protein coding RNA 639	1.15923	0.929341	0.0220929	EdgeR
2178	MFAP4	#N/A	#N/A	#N/A	#N/A	#N/A	microfibrillar-associated protein 4	2.18771	1.36417	0.00043402	EdgeR
2186	RFPL1	#N/A	#N/A	#N/A	#N/A	#N/A	ret finger protein-like 1	2.12772	-1.03021	0.0418867	EdgeR
2187	FANCB	#N/A	#N/A	#N/A	#N/A	#N/A	Fanconi anemia, complementation group B	-1.08887	1.2954	0.0020129	EdgeR
2193	SLC25A29	#N/A	#N/A	#N/A	#N/A	#N/A	solute carrier family 25 (mitochondrial carnitine/acylcarnitine carrier), member 29	6.24302	0.638248	0.0111358	EdgeR
2200	C1QTNF9B-AS1	#N/A	#N/A	#N/A	#N/A	#N/A	C1QTNF9B antisense RNA 1	0.0639999	-0.953346	0.00752332	EdgeR
2210	HSD17B3	#N/A	#N/A	#N/A	#N/A	#N/A	hydroxysteroid (17-beta) dehydrogenase 3	2.53901	1.15075	0.0242799	EdgeR
2213	DRAXIN	#N/A	#N/A	#N/A	#N/A	#N/A	dorsal inhibitory axon guidance protein	-1.77036	-0.871952	0.0299431	EdgeR
2259	TTN	#N/A	#N/A	#N/A	#N/A	#N/A	titin	3.89033	1.05434	0.000601768	EdgeR
2263	SLC9A7	#N/A	#N/A	#N/A	#N/A	#N/A	solute carrier family 9, subfamily A (NHE7, cation proton antiporter 7), member 7	4.64402	-0.552655	0.036585	EdgeR
2271	PLEKHG3	#N/A	#N/A	#N/A	#N/A	#N/A	pleckstrin homology domain containing, family G (with RhoGef domain) member 3	5.27774	0.910751	0.00237032	EdgeR
2281	WASF2	#N/A	#N/A	#N/A	#N/A	#N/A	WAS protein family, member 2	5.88566	0.592444	0.0206815	EdgeR
2289	SORCS1	SORCS1	#N/A	#N/A	#N/A	#N/A	sortilin-related VPS10 domain containing receptor 1	3.80699	-0.655779	0.042263	EdgeR
2297	FAT4	#N/A	#N/A	#N/A	#N/A	#N/A	FAT atypical cadherin 4	2.42066	0.857745	0.0114591	EdgeR
2302	CDKN1C	#N/A	#N/A	#N/A	#N/A	#N/A	cyclin-dependent kinase inhibitor 1C (p57, Kip2)	4.8829	1.1852	0.000537774	EdgeR
2303	IKZF3	#N/A	#N/A	#N/A	#N/A	#N/A	IKAROS family zinc finger 3 (Aiolos)	-0.0485378	-0.97312	0.0164258	EdgeR
2315	PAPPA	#N/A	#N/A	#N/A	#N/A	#N/A	pregnancy-associated plasma protein A, pappalysin 1	-0.796632	0.867064	0.0273729	EdgeR
2316	PAGR1	#N/A	#N/A	#N/A	#N/A	#N/A	PAXIP1 associated glutamate-rich protein 1	5.60039	0.600636	0.0160309	EdgeR
2318	TMC7	#N/A	#N/A	#N/A	#N/A	#N/A	transmembrane channel-like 7	2.76967	0.959391	0.00467328	EdgeR
2323	S100PBP	#N/A	#N/A	#N/A	#N/A	#N/A	S100P binding protein	3.87506	0.499561	0.0352337	EdgeR
2346	ST18	#N/A	#N/A	ST18	#N/A	#N/A	suppression of tumorigenicity 18 (breast carcinoma) (zinc finger protein)	4.50696	1.47971	1.69934e-05	EdgeR
2357	AP4E1	#N/A	#N/A	#N/A	#N/A	#N/A	adaptor-related protein complex 4, epsilon 1 subunit	2.71277	0.579288	0.0285814	EdgeR
2487	LOC729683	#N/A	#N/A	#N/A	#N/A	#N/A	uncharacterized LOC729683	1.79296	-0.69626	0.0351748	EdgeR
2488	LOC100144602	#N/A	#N/A	#N/A	#N/A	#N/A	uncharacterized LOC100144602	-1.41297	-0.873734	0.04052	EdgeR
2494	CPB1	#N/A	#N/A	#N/A	#N/A	#N/A	carboxypeptidase B1 (tissue)	-1.87369	1.52563	0.0030407	EdgeR
2528	LOC100130417	#N/A	#N/A	#N/A	#N/A	#N/A	uncharacterized LOC100130417	-0.954439	0.93138	0.0352294	EdgeR
2529	C2orf27A	#N/A	#N/A	#N/A	#N/A	#N/A	chromosome 2 open reading frame 27A	-0.78594	-0.870889	0.0206301	EdgeR
2555	NOL8	#N/A	#N/A	#N/A	#N/A	#N/A	nucleolar protein 8	4.00372	0.487562	0.0328941	EdgeR
2559	WDR63	#N/A	#N/A	#N/A	#N/A	#N/A	WD repeat domain 63	-1.34975	0.943608	0.0488544	EdgeR
2562	BCL9L	#N/A	#N/A	#N/A	#N/A	#N/A	B-cell CLL/lymphoma 9-like	4.60703	0.528235	0.0142428	EdgeR
2563	GPRASP1	GPRASP1	#N/A	#N/A	#N/A	#N/A	G protein-coupled receptor associated sorting protein 1	5.94972	-0.642734	0.0355877	EdgeR
2572	HIST1H1C	#N/A	#N/A	#N/A	#N/A	#N/A	histone cluster 1, H1c	3.77709	1.12063	0.00662968	EdgeR
2619	GEM	#N/A	#N/A	#N/A	#N/A	#N/A	GTP binding protein overexpressed in skeletal muscle	2.70678	0.874484	0.0192251	EdgeR
2642	CD200R1	#N/A	#N/A	#N/A	#N/A	#N/A	CD200 receptor 1	-1.89495	-1.2104	0.0063112	EdgeR
2668	SMG1P1	#N/A	#N/A	#N/A	#N/A	#N/A	SMG1 pseudogene 1	-0.209845	1.06355	0.0126437	EdgeR
2696	FLJ33534	#N/A	#N/A	#N/A	#N/A	#N/A	uncharacterized LOC285150	0.319898	-0.736438	0.0467084	EdgeR
2705	ARHGAP17	#N/A	#N/A	#N/A	#N/A	#N/A	Rho GTPase activating protein 17	4.582	0.609044	0.0184287	EdgeR
2731	PLEKHF1	#N/A	#N/A	#N/A	#N/A	#N/A	pleckstrin homology domain containing, family F (with FYVE domain) member 1	2.97924	0.748034	0.0291679	EdgeR
2742	RHOV	#N/A	#N/A	#N/A	#N/A	#N/A	ras homolog family member V	0.719848	-1.32958	0.00865177	EdgeR
2745	AMN1	#N/A	#N/A	#N/A	#N/A	#N/A	antagonist of mitotic exit network 1 homolog (S. cerevisiae)	4.49	-0.491944	0.035992	EdgeR
2775	SV2B	SV2B	#N/A	#N/A	#N/A	#N/A	synaptic vesicle glycoprotein 2B	6.6136	-0.743724	0.0220922	EdgeR
2786	CALB1	#N/A	#N/A	#N/A	#N/A	#N/A	calbindin 1, 28kDa	2.60466	-1.41245	0.00331942	EdgeR
2790	CACNA1B	CACNA1B	#N/A	#N/A	#N/A	#N/A	calcium channel, voltage-dependent, N type, alpha 1B subunit	5.08915	-0.602581	0.0339384	EdgeR
2796	SLC4A1	#N/A	#N/A	#N/A	#N/A	#N/A	solute carrier family 4 (anion exchanger), member 1	1.1977	0.816571	0.0357028	EdgeR
2811	FOXP1	#N/A	#N/A	#N/A	#N/A	#N/A	forkhead box P1	-0.606829	0.805014	0.0179439	EdgeR
2846	KIAA1257	#N/A	#N/A	#N/A	#N/A	#N/A	KIAA1257	-0.855568	-0.988529	0.00637244	EdgeR
2847	SEC16B	#N/A	#N/A	#N/A	#N/A	#N/A	SEC16 homolog B (S. cerevisiae)	2.14262	-0.663675	0.0460867	EdgeR
2859	BOLA3	#N/A	#N/A	#N/A	#N/A	#N/A	bolA family member 3	2.81879	-0.554398	0.0361357	EdgeR
2861	KIAA1161	#N/A	#N/A	#N/A	#N/A	#N/A	KIAA1161	3.85834	-0.806983	0.0234782	EdgeR
2864	FLVCR1-AS1	#N/A	#N/A	#N/A	#N/A	#N/A	FLVCR1 antisense RNA 1 (head to head)	-0.0110017	-0.899167	0.00866655	EdgeR
2892	SPATA13	#N/A	#N/A	#N/A	#N/A	#N/A	spermatogenesis associated 13	4.77157	0.588328	0.0183484	EdgeR
2893	GFPT2	#N/A	#N/A	#N/A	#N/A	#N/A	glutamine-fructose-6-phosphate transaminase 2	4.3786	0.533378	0.027946	EdgeR
2897	PDCD2L	#N/A	#N/A	#N/A	#N/A	#N/A	programmed cell death 2-like	1.92205	-0.662356	0.0262597	EdgeR
2903	PIN4	#N/A	#N/A	#N/A	#N/A	#N/A	protein (peptidylprolyl cis/trans isomerase) NIMA-interacting, 4 (parvulin)	2.69482	-0.5279	0.0472549	EdgeR
2919	CTNNA3	#N/A	#N/A	CTNNA3	#N/A	#N/A	catenin (cadherin-associated protein), alpha 3	1.35316	1.46141	0.00215768	EdgeR
2920	AHNAK	#N/A	#N/A	#N/A	#N/A	#N/A	AHNAK nucleoprotein	7.7579	0.766326	0.0270046	EdgeR
2937	TMEM165	#N/A	#N/A	TMEM165	#N/A	#N/A	transmembrane protein 165	5.18818	0.795235	0.00805404	EdgeR
2941	KEAP1	#N/A	#N/A	#N/A	#N/A	#N/A	kelch-like ECH-associated protein 1	5.54001	0.461232	0.031162	EdgeR
2953	GSTT2	#N/A	#N/A	#N/A	#N/A	#N/A	glutathione S-transferase theta 2	0.282176	-1.03905	0.00974933	EdgeR
2966	KEL	#N/A	#N/A	#N/A	#N/A	#N/A	Kell blood group, metallo-endopeptidase	1.36072	1.24926	0.00262358	EdgeR
2995	TMEM235	#N/A	#N/A	#N/A	#N/A	#N/A	transmembrane protein 235	4.82351	0.997737	0.0191297	EdgeR
2996	PCSK6	#N/A	#N/A	#N/A	#N/A	#N/A	proprotein convertase subtilisin/kexin type 6	4.49097	1.61535	0.00013051	EdgeR
3053	LOC541471	#N/A	#N/A	#N/A	#N/A	#N/A	----	0.31769	-1.08913	0.0027952	EdgeR
3065	ANKRD19P	ANKRD19P	#N/A	#N/A	#N/A	#N/A	ankyrin repeat domain 19, pseudogene	4.30862	-0.527429	0.0414589	EdgeR
3081	ZNF85	#N/A	#N/A	#N/A	#N/A	#N/A	zinc finger protein 85	-1.9927	-1.05005	0.0120746	EdgeR
3084	ADAD2	#N/A	#N/A	#N/A	#N/A	#N/A	adenosine deaminase domain containing 2	0.585117	-1.50555	0.00117137	EdgeR
3090	QSER1	#N/A	#N/A	#N/A	#N/A	#N/A	glutamine and serine rich 1	3.88097	0.461538	0.0461727	EdgeR
3092	PSKH1	#N/A	#N/A	#N/A	#N/A	#N/A	protein serine kinase H1	3.93532	0.679956	0.0115308	EdgeR
3094	RAB6A	#N/A	#N/A	#N/A	#N/A	#N/A	RAB6A, member RAS oncogene family	6.84154	-0.503269	0.0479425	EdgeR
3136	C11orf96	#N/A	#N/A	#N/A	#N/A	#N/A	chromosome 11 open reading frame 96	3.74225	0.66163	0.0408849	EdgeR
3137	HLA-J	#N/A	#N/A	#N/A	#N/A	#N/A	major histocompatibility complex, class I, J (pseudogene)	-0.146617	0.817616	0.0233766	EdgeR
3149	LTK	#N/A	#N/A	#N/A	#N/A	#N/A	leukocyte receptor tyrosine kinase	2.12867	-0.761739	0.0320497	EdgeR
3157	KIF13A	#N/A	#N/A	#N/A	#N/A	#N/A	kinesin family member 13A	4.81668	0.502282	0.0289382	EdgeR
3221	NR4A3	#N/A	#N/A	#N/A	#N/A	#N/A	nuclear receptor subfamily 4, group A, member 3	-1.04602	1.00282	0.038947	EdgeR
3231	TMEM191C	#N/A	#N/A	#N/A	#N/A	#N/A	transmembrane protein 191C	0.895752	-0.718997	0.0492271	EdgeR
3232	DSG2	#N/A	#N/A	#N/A	#N/A	#N/A	desmoglein 2	-1.18565	0.810763	0.0230775	EdgeR
3251	MOG	#N/A	#N/A	#N/A	#N/A	#N/A	myelin oligodendrocyte glycoprotein	6.41369	1.08539	0.00472668	EdgeR
3269	DOCK9	#N/A	#N/A	#N/A	#N/A	#N/A	dedicator of cytokinesis 9	2.74148	1.03933	0.0153575	EdgeR
3292	ASPH	#N/A	#N/A	#N/A	#N/A	#N/A	aspartate beta-hydroxylase	3.82737	-0.863565	0.0260635	EdgeR
3293	NDUFB2-AS1	#N/A	#N/A	#N/A	#N/A	#N/A	NDUFB2 antisense RNA 1	3.23565	-0.534803	0.0377855	EdgeR
3306	DAAM2	#N/A	#N/A	#N/A	#N/A	#N/A	dishevelled associated activator of morphogenesis 2	7.08903	0.869615	0.00142569	EdgeR
3316	NOTCH1	#N/A	#N/A	#N/A	#N/A	#N/A	notch 1	5.20014	0.494334	0.035174	EdgeR
3339	GAS1	#N/A	#N/A	#N/A	#N/A	#N/A	growth arrest-specific 1	2.21357	0.921084	0.00854282	EdgeR
3356	FOXJ1	#N/A	#N/A	#N/A	#N/A	#N/A	forkhead box J1	3.55434	1.23091	0.0292107	EdgeR
3358	TEX101	#N/A	#N/A	#N/A	#N/A	#N/A	testis expressed 101	1.07907	2.14017	5.24309e-06	EdgeR
3359	ZNF407	#N/A	#N/A	#N/A	#N/A	#N/A	zinc finger protein 407	0.830323	0.977362	0.031174	EdgeR
3382	PKMYT1	#N/A	#N/A	#N/A	#N/A	#N/A	protein kinase, membrane associated tyrosine/threonine 1	4.64899	0.681785	0.0117586	EdgeR
3399	CCT8	#N/A	#N/A	#N/A	#N/A	#N/A	chaperonin containing TCP1, subunit 8 (theta)	5.7309	-0.473483	0.0444107	EdgeR
3481	PRC1	PRC1	#N/A	#N/A	#N/A	#N/A	protein regulator of cytokinesis 1	2.54478	-0.618424	0.0476525	EdgeR
3516	AFF1	#N/A	#N/A	#N/A	#N/A	#N/A	AF4/FMR2 family, member 1	4.55876	0.494844	0.0377396	EdgeR
3553	KLK10	#N/A	#N/A	#N/A	#N/A	#N/A	kallikrein-related peptidase 10	0.26926	-0.934472	0.0101941	EdgeR
3577	FOXC2	#N/A	#N/A	#N/A	#N/A	#N/A	forkhead box C2 (MFH-1, mesenchyme forkhead 1)	-1.35642	1.17188	0.0412827	EdgeR
3623	DOCK5	#N/A	#N/A	#N/A	#N/A	#N/A	dedicator of cytokinesis 5	3.90958	1.41066	0.00010772	EdgeR
3627	AQP7P1	#N/A	#N/A	#N/A	#N/A	#N/A	aquaporin 7 pseudogene 1	-0.671277	0.805618	0.0397663	EdgeR
3631	SMAD9	#N/A	#N/A	#N/A	#N/A	#N/A	SMAD family member 9	3.99434	0.53739	0.0277354	EdgeR
3632	NES	#N/A	#N/A	#N/A	#N/A	#N/A	nestin	5.15185	0.47517	0.0330014	EdgeR
3635	RPS6KA1	#N/A	#N/A	#N/A	#N/A	#N/A	ribosomal protein S6 kinase, 90kDa, polypeptide 1	4.14931	0.80101	0.009055	EdgeR
3643	UBTD1	#N/A	#N/A	#N/A	#N/A	#N/A	ubiquitin domain containing 1	3.86509	0.495921	0.0475423	EdgeR
3645	FAM54A	#N/A	#N/A	#N/A	#N/A	#N/A	----	-1.97333	-0.932734	0.0267976	EdgeR
3673	PGM5P2	#N/A	#N/A	#N/A	#N/A	#N/A	phosphoglucomutase 5 pseudogene 2	-0.00607786	0.921495	0.0103967	EdgeR
3687	S1PR5	#N/A	#N/A	#N/A	#N/A	#N/A	sphingosine-1-phosphate receptor 5	3.74151	1.11071	0.00174741	EdgeR
3690	LGSN	#N/A	#N/A	#N/A	#N/A	#N/A	lengsin, lens protein with glutamine synthetase domain	-1.64654	0.819111	0.0287917	EdgeR
3693	TSSC1	TSSC1	#N/A	#N/A	#N/A	#N/A	tumor suppressing subtransferable candidate 1	4.32845	-0.50071	0.0306273	EdgeR
3696	GGTA1P	#N/A	#N/A	#N/A	#N/A	#N/A	glycoprotein, alpha-galactosyltransferase 1 pseudogene	3.00157	-0.656223	0.0106254	EdgeR
3698	SIGLEC5	#N/A	#N/A	#N/A	#N/A	#N/A	sialic acid binding Ig-like lectin 5	-1.17643	-1.04103	0.00811701	EdgeR
3702	MIR3687	#N/A	#N/A	#N/A	#N/A	#N/A	microRNA 3687	-0.641662	2.62199	9.38577e-05	EdgeR
3707	PLXNB3	#N/A	#N/A	#N/A	#N/A	#N/A	plexin B3	6.74272	0.787838	0.00776703	EdgeR
3728	MDM2	#N/A	#N/A	#N/A	#N/A	#N/A	MDM2 oncogene, E3 ubiquitin protein ligase	4.86473	0.547882	0.0120447	EdgeR
3754	SEPP1	#N/A	#N/A	#N/A	#N/A	#N/A	selenoprotein P, plasma, 1	6.37377	1.19364	0.000249033	EdgeR
3755	TARSL2	#N/A	#N/A	#N/A	#N/A	#N/A	threonyl-tRNA synthetase-like 2	4.94223	0.492255	0.0265387	EdgeR
3759	FFAR4	#N/A	#N/A	#N/A	#N/A	#N/A	free fatty acid receptor 4	0.888386	-0.972712	0.00859979	EdgeR
3761	SYT13	SYT13	#N/A	#N/A	#N/A	#N/A	synaptotagmin XIII	5.89698	-0.803491	0.024883	EdgeR
3779	MCM8	#N/A	#N/A	#N/A	#N/A	#N/A	minichromosome maintenance complex component 8	1.35328	1.03626	0.00462295	EdgeR
3783	CNN1	#N/A	#N/A	#N/A	#N/A	#N/A	calponin 1, basic, smooth muscle	1.91148	1.32316	0.00794237	EdgeR
3786	TRPV3	#N/A	#N/A	#N/A	#N/A	#N/A	transient receptor potential cation channel, subfamily V, member 3	3.35325	0.647049	0.029285	EdgeR
3792	EIF2C3	#N/A	#N/A	#N/A	#N/A	#N/A	----	1.36507	0.97252	0.00654355	EdgeR
3824	ODF3L1	#N/A	#N/A	#N/A	#N/A	#N/A	outer dense fiber of sperm tails 3-like 1	-1.81607	-1.18358	0.00357475	EdgeR
3852	HMCN1	#N/A	#N/A	#N/A	#N/A	#N/A	hemicentin 1	0.0563647	0.745037	0.0181613	EdgeR
3872	SPRYD7	#N/A	#N/A	#N/A	#N/A	#N/A	SPRY domain containing 7	4.24879	-0.544067	0.0271042	EdgeR
3872	KRT17	#N/A	#N/A	#N/A	#N/A	#N/A	keratin 17	2.98871	-0.592924	0.0275227	EdgeR
3881	ARHGAP8	#N/A	#N/A	#N/A	#N/A	#N/A	Rho GTPase activating protein 8	0.158578	-0.683042	0.039901	EdgeR
3908	LOC100506343	#N/A	#N/A	#N/A	#N/A	#N/A	----	-0.194541	-0.845546	0.0341951	EdgeR
3913	DHRS3	#N/A	#N/A	#N/A	#N/A	#N/A	dehydrogenase/reductase (SDR family) member 3	5.01003	0.663125	0.0194364	EdgeR
3933	MATN1-AS1	#N/A	#N/A	#N/A	#N/A	#N/A	MATN1 antisense RNA 1	0.761468	1.01553	0.0170904	EdgeR
3939	DENND5A	#N/A	#N/A	#N/A	#N/A	#N/A	DENN/MADD domain containing 5A	6.44114	0.476434	0.0339797	EdgeR
3977	LOC100216546	#N/A	#N/A	#N/A	#N/A	#N/A	----	3.4218	0.585676	0.0310439	EdgeR
3988	PID1	#N/A	#N/A	#N/A	#N/A	#N/A	phosphotyrosine interaction domain containing 1	3.94333	-0.903812	0.00666401	EdgeR
3993	PET117	#N/A	#N/A	#N/A	#N/A	#N/A	PET117 homolog (S. cerevisiae)	2.80976	-0.581528	0.0301853	EdgeR
4000	INPPL1	#N/A	#N/A	#N/A	#N/A	#N/A	inositol polyphosphate phosphatase-like 1	6.04258	0.563669	0.0232926	EdgeR
4012	C19orf21	#N/A	#N/A	#N/A	#N/A	#N/A	----	-1.09019	-0.889786	0.0431732	EdgeR
4014	FRZB	#N/A	#N/A	#N/A	#N/A	#N/A	frizzled-related protein	2.46134	0.924714	0.0142543	EdgeR
4026	FUT2	#N/A	#N/A	#N/A	#N/A	#N/A	fucosyltransferase 2 (secretor status included)	1.35273	0.802378	0.0241809	EdgeR
4034	RTKN	#N/A	#N/A	RTKN	#N/A	#N/A	rhotekin	5.8523	0.946764	0.00410465	EdgeR
4036	ADAMTS7	#N/A	#N/A	#N/A	#N/A	#N/A	ADAM metallopeptidase with thrombospondin type 1 motif, 7	1.19959	0.759995	0.0358718	EdgeR
4040	LRP6	#N/A	#N/A	#N/A	#N/A	#N/A	low density lipoprotein receptor-related protein 6	4.32005	0.498569	0.0301541	EdgeR
4041	PLCE1	#N/A	#N/A	#N/A	#N/A	#N/A	phospholipase C, epsilon 1	3.54811	0.611305	0.0219348	EdgeR
4053	NUDT13	#N/A	#N/A	#N/A	#N/A	#N/A	nudix (nucleoside diphosphate linked moiety X)-type motif 13	0.758468	0.619946	0.0489427	EdgeR
4057	TMEM139	#N/A	#N/A	#N/A	#N/A	#N/A	transmembrane protein 139	0.283746	0.812006	0.0457671	EdgeR
4058	SLC25A13	#N/A	#N/A	#N/A	#N/A	#N/A	solute carrier family 25 (aspartate/glutamate carrier), member 13	2.80831	0.880235	0.00754231	EdgeR
4061	NDUFA4	#N/A	#N/A	#N/A	#N/A	#N/A	NADH dehydrogenase (ubiquinone) 1 alpha subcomplex, 4, 9kDa	6.82439	-0.47061	0.0371396	EdgeR
4093	PTGES	#N/A	#N/A	#N/A	#N/A	#N/A	prostaglandin E synthase	2.05543	-0.661736	0.0395586	EdgeR
4094	LOC100505702	#N/A	#N/A	#N/A	#N/A	#N/A	----	3.6914	0.868406	0.0100392	EdgeR
4117	IL5RA	#N/A	#N/A	#N/A	#N/A	#N/A	interleukin 5 receptor, alpha	-1.40375	0.952379	0.0314738	EdgeR
4121	MAN1A1	#N/A	#N/A	#N/A	#N/A	#N/A	mannosidase, alpha, class 1A, member 1	3.65138	-0.676986	0.0352188	EdgeR
4124	PRR5-ARHGAP8	#N/A	#N/A	#N/A	#N/A	#N/A	PRR5-ARHGAP8 readthrough	1.10154	-0.632125	0.0451833	EdgeR
4133	TLN1	#N/A	#N/A	#N/A	#N/A	#N/A	talin 1	6.4814	0.488558	0.0314277	EdgeR
4134	FBXW7	#N/A	#N/A	#N/A	#N/A	#N/A	F-box and WD repeat domain containing 7, E3 ubiquitin protein ligase	6.32944	-0.529674	0.0380078	EdgeR
4144	DUSP26	DUSP26	#N/A	#N/A	#N/A	#N/A	dual specificity phosphatase 26 (putative)	5.47622	-0.483606	0.0399527	EdgeR
4155	FXYD6	FXYD6	#N/A	#N/A	#N/A	#N/A	FXYD domain containing ion transport regulator 6	7.53214	-0.522699	0.0490451	EdgeR
4160	ZBED6	#N/A	#N/A	#N/A	#N/A	#N/A	zinc finger, BED-type containing 6	1.13073	1.61984	0.00109163	EdgeR
4162	KAT6A	#N/A	#N/A	#N/A	#N/A	#N/A	K(lysine) acetyltransferase 6A	4.79583	0.605968	0.0074295	EdgeR
4190	B3GNT1	B3GNT1	#N/A	#N/A	#N/A	#N/A	UDP-GlcNAc:betaGal beta-1,3-N-acetylglucosaminyltransferase 1	6.67952	-0.668188	0.0287583	EdgeR
4191	RBFOX1	#N/A	#N/A	#N/A	#N/A	#N/A	RNA binding protein, fox-1 homolog (C. elegans) 1	6.05079	-0.803295	0.0246813	EdgeR
4194	STYK1	#N/A	#N/A	#N/A	#N/A	#N/A	serine/threonine/tyrosine kinase 1	1.89949	-1.47414	0.00520268	EdgeR
4237	FLJ31485	#N/A	#N/A	#N/A	#N/A	#N/A	----	-0.134907	0.821929	0.0198144	EdgeR
4242	AKT3	#N/A	#N/A	#N/A	#N/A	#N/A	v-akt murine thymoma viral oncogene homolog 3	3.06764	0.586146	0.0390213	EdgeR
4286	FSIP2	#N/A	#N/A	#N/A	#N/A	#N/A	fibrous sheath interacting protein 2	0.903165	0.775996	0.0422868	EdgeR
4296	MYO15B	#N/A	#N/A	#N/A	#N/A	#N/A	myosin XVB pseudogene	5.89147	0.575815	0.0333011	EdgeR
4303	CXXC1	#N/A	#N/A	#N/A	#N/A	#N/A	CXXC finger protein 1	5.4737	0.510943	0.0261399	EdgeR
4327	ARHGAP22	#N/A	#N/A	#N/A	#N/A	#N/A	Rho GTPase activating protein 22	4.09621	0.593867	0.0303277	EdgeR
4327	MMP19	#N/A	#N/A	#N/A	#N/A	#N/A	matrix metallopeptidase 19	4.29854	0.682074	0.0435259	EdgeR
4332	AOC3	#N/A	#N/A	#N/A	#N/A	#N/A	amine oxidase, copper containing 3	1.00699	0.983159	0.0225283	EdgeR
4337	KIAA1279	#N/A	#N/A	#N/A	#N/A	#N/A	KIAA1279	4.64091	-0.566622	0.0421797	EdgeR
4345	TJAP1	#N/A	#N/A	TJAP1	#N/A	#N/A	tight junction associated protein 1 (peripheral)	5.34656	0.905075	0.00230162	EdgeR
4353	ARMC3	#N/A	#N/A	#N/A	#N/A	#N/A	armadillo repeat containing 3	0.680827	1.2017	0.00466763	EdgeR
4482	INPP1	#N/A	#N/A	#N/A	#N/A	#N/A	inositol polyphosphate-1-phosphatase	4.77762	0.473521	0.0415823	EdgeR
4493	TMEM130	TMEM130	#N/A	#N/A	#N/A	#N/A	transmembrane protein 130	7.06814	-0.861927	0.00976197	EdgeR
4499	MTPN	#N/A	#N/A	#N/A	#N/A	#N/A	myotrophin	6.78488	-0.501364	0.0426734	EdgeR
4500	ZDHHC9	#N/A	#N/A	ZDHHC9	#N/A	#N/A	zinc finger, DHHC-type containing 9	5.47456	0.796666	0.00463106	EdgeR
4582	ZNF562	#N/A	#N/A	#N/A	#N/A	#N/A	zinc finger protein 562	3.58783	0.479624	0.041427	EdgeR
4595	TTC7A	#N/A	#N/A	#N/A	#N/A	#N/A	tetratricopeptide repeat domain 7A	4.56113	0.552974	0.0280377	EdgeR
4601	SFSWAP	#N/A	#N/A	#N/A	#N/A	#N/A	splicing factor, suppressor of white-apricot homolog (Drosophila)	5.63419	0.616456	0.0169537	EdgeR
4602	SERPIND1	#N/A	#N/A	#N/A	#N/A	#N/A	serpin peptidase inhibitor, clade D (heparin cofactor), member 1	-0.364503	1.67641	0.000985919	EdgeR
4603	ST8SIA2	#N/A	#N/A	#N/A	#N/A	#N/A	ST8 alpha-N-acetyl-neuraminide alpha-2,8-sialyltransferase 2	-0.80003	-0.842102	0.0213936	EdgeR
4608	PTGIS	#N/A	#N/A	#N/A	#N/A	#N/A	prostaglandin I2 (prostacyclin) synthase	1.05775	0.979161	0.0112361	EdgeR
4621	SGPP2	#N/A	#N/A	#N/A	#N/A	#N/A	sphingosine-1-phosphate phosphatase 2	0.571237	-0.938705	0.0458256	EdgeR
4621	MYH3	#N/A	#N/A	#N/A	#N/A	#N/A	myosin, heavy chain 3, skeletal muscle, embryonic	2.61386	0.769125	0.0154852	EdgeR
4625	RBP7	#N/A	#N/A	#N/A	#N/A	#N/A	retinol binding protein 7, cellular	1.63467	1.00951	0.010023	EdgeR
4650	DUSP7	#N/A	#N/A	#N/A	#N/A	#N/A	dual specificity phosphatase 7	5.18146	0.476258	0.028201	EdgeR
4660	UACA	#N/A	#N/A	#N/A	#N/A	#N/A	uveal autoantigen with coiled-coil domains and ankyrin repeats	3.88819	0.794503	0.00991649	EdgeR
4674	NDOR1	#N/A	#N/A	#N/A	#N/A	#N/A	NADPH dependent diflavin oxidoreductase 1	5.3532	0.523251	0.0359983	EdgeR
4678	MICALL2	#N/A	#N/A	#N/A	#N/A	#N/A	MICAL-like 2	5.72621	0.487675	0.0439436	EdgeR
4701	PRPF19	#N/A	#N/A	#N/A	#N/A	#N/A	pre-mRNA processing factor 19	6.18635	-0.527723	0.0346963	EdgeR
4703	TREH	#N/A	#N/A	#N/A	#N/A	#N/A	trehalase (brush-border membrane glycoprotein)	-1.14304	1.15289	0.0302488	EdgeR
4706	OLIG1	#N/A	#N/A	#N/A	#N/A	#N/A	oligodendrocyte transcription factor 1	6.77122	0.638491	0.0112185	EdgeR
4712	RNF144A	#N/A	#N/A	#N/A	#N/A	#N/A	ring finger protein 144A	5.62507	0.564373	0.00981045	EdgeR
4724	GRM5-AS1	#N/A	#N/A	#N/A	#N/A	#N/A	GRM5 antisense RNA 1	5.1078	-0.640275	0.0430628	EdgeR
4747	LOC100131825	#N/A	#N/A	#N/A	#N/A	#N/A	uncharacterized LOC100131825	6.26259	-0.580098	0.0418988	EdgeR
4751	LOC731789	#N/A	#N/A	#N/A	#N/A	#N/A	----	-0.957661	-0.80458	0.0223027	EdgeR
4756	ANKRD13A	#N/A	#N/A	#N/A	#N/A	#N/A	ankyrin repeat domain 13A	4.52516	0.569286	0.0174615	EdgeR
4775	OMA1	#N/A	#N/A	#N/A	#N/A	#N/A	OMA1 zinc metallopeptidase	3.01079	0.669649	0.0341194	EdgeR
4781	NFIB	#N/A	#N/A	#N/A	#N/A	#N/A	nuclear factor I/B	6.38271	0.479609	0.0430315	EdgeR
4792	MDH2	#N/A	#N/A	#N/A	#N/A	#N/A	malate dehydrogenase 2, NAD (mitochondrial)	5.45869	-0.625803	0.0222386	EdgeR
4804	ASPA	#N/A	#N/A	#N/A	#N/A	#N/A	aspartoacylase	2.85775	0.689984	0.0377111	EdgeR
4814	AQP1	#N/A	#N/A	#N/A	#N/A	#N/A	aquaporin 1	6.74786	1.2103	0.00557896	EdgeR
4815	HIST2H2BE	#N/A	#N/A	#N/A	#N/A	#N/A	histone cluster 2, H2be	4.3644	0.692937	0.0472784	EdgeR
4824	VWA3B	#N/A	#N/A	#N/A	#N/A	#N/A	von Willebrand factor A domain containing 3B	0.307347	0.925313	0.0225039	EdgeR
4828	PPP4R4	#N/A	#N/A	#N/A	#N/A	#N/A	protein phosphatase 4, regulatory subunit 4	3.80441	-1.02437	0.0117209	EdgeR
4830	SEPT8	#N/A	#N/A	#N/A	#N/A	#N/A	septin 8	7.03203	0.776675	0.00113572	EdgeR
4832	CLIP2	#N/A	#N/A	#N/A	#N/A	#N/A	CAP-GLY domain containing linker protein 2	7.34164	0.659109	0.00317511	EdgeR
4864	ATP11A	#N/A	#N/A	#N/A	#N/A	#N/A	ATPase, class VI, type 11A	4.25647	0.503315	0.0424329	EdgeR
4868	NOX5	#N/A	#N/A	#N/A	#N/A	#N/A	NADPH oxidase, EF-hand calcium binding domain 5	-1.08314	-1.16303	0.00698086	EdgeR
4885	MGAT1	#N/A	#N/A	#N/A	#N/A	#N/A	mannosyl (alpha-1,3-)-glycoprotein beta-1,2-N-acetylglucosaminyltransferase	5.72152	0.489398	0.0390458	EdgeR
4888	KCNJ13	#N/A	#N/A	#N/A	#N/A	#N/A	potassium inwardly-rectifying channel, subfamily J, member 13	-0.891025	0.794469	0.0342306	EdgeR
4891	CDH8	CDH8	#N/A	#N/A	#N/A	#N/A	cadherin 8, type 2	3.41692	-0.738447	0.0430508	EdgeR
4900	SEPT4	#N/A	#N/A	#N/A	#N/A	#N/A	septin 4	8.20424	0.718958	0.0248514	EdgeR
4969	RPPH1	#N/A	#N/A	#N/A	#N/A	#N/A	ribonuclease P RNA component H1	2.56185	2.99119	2.89155e-07	EdgeR
5010	DLG3	DLG3	#N/A	#N/A	#N/A	#N/A	discs, large homolog 3 (Drosophila)	5.09934	-0.695981	0.00881617	EdgeR
5021	ARID3B	#N/A	#N/A	#N/A	#N/A	#N/A	AT rich interactive domain 3B (BRIGHT-like)	2.02735	0.564304	0.0480736	EdgeR
5027	CX3CR1	#N/A	#N/A	#N/A	CX3CR1	#N/A	chemokine (C-X3-C motif) receptor 1	3.04928	-0.929383	0.00792073	EdgeR
5054	ARL9	#N/A	#N/A	#N/A	#N/A	#N/A	ADP-ribosylation factor-like 9	-0.0563038	-1.04228	0.00371139	EdgeR
5058	BCL6	#N/A	#N/A	#N/A	#N/A	#N/A	B-cell CLL/lymphoma 6	6.10845	0.594699	0.0439661	EdgeR
5069	PCA3	#N/A	#N/A	#N/A	#N/A	#N/A	prostate cancer antigen 3 (non-protein coding)	-0.838248	2.7443	2.98434e-06	EdgeR
5074	KRTCAP3	#N/A	#N/A	#N/A	#N/A	#N/A	keratinocyte associated protein 3	0.457034	0.826776	0.0205362	EdgeR
5076	TSPAN2	#N/A	#N/A	#N/A	#N/A	#N/A	tetraspanin 2	-0.268309	0.866352	0.0419524	EdgeR
5081	CCDC74B-AS1	#N/A	#N/A	#N/A	#N/A	#N/A	----	-0.345612	0.719231	0.0486935	EdgeR
5098	PGAM1	#N/A	#N/A	#N/A	#N/A	#N/A	phosphoglycerate mutase 1 (brain)	6.83454	-0.591598	0.0306951	EdgeR
5104	RBL1	#N/A	#N/A	#N/A	#N/A	#N/A	retinoblastoma-like 1 (p107)	0.514122	0.721513	0.0223944	EdgeR
5110	PDE1B	#N/A	#N/A	#N/A	#N/A	#N/A	phosphodiesterase 1B, calmodulin-dependent	5.83139	-0.566004	0.0441008	EdgeR
5118	KDM5A	#N/A	#N/A	#N/A	#N/A	#N/A	lysine (K)-specific demethylase 5A	3.86289	0.738831	0.00414493	EdgeR
5125	SLC12A8	#N/A	#N/A	#N/A	#N/A	#N/A	solute carrier family 12, member 8	2.44513	-0.70638	0.0217911	EdgeR
5129	STMN4	#N/A	#N/A	#N/A	#N/A	#N/A	stathmin-like 4	6.21197	-0.720345	0.0186142	EdgeR
5137	FAM227A	#N/A	#N/A	#N/A	#N/A	#N/A	family with sequence similarity 227, member A	2.31598	0.630263	0.0430585	EdgeR
5150	LEPREL1	#N/A	#N/A	#N/A	#N/A	#N/A	leprecan-like 1	2.17306	0.768904	0.0317627	EdgeR
5153	ITGB8	#N/A	#N/A	#N/A	#N/A	#N/A	integrin, beta 8	5.74362	0.635842	0.0118201	EdgeR
5158	VIPR1	#N/A	#N/A	#N/A	#N/A	#N/A	vasoactive intestinal peptide receptor 1	4.01727	-0.620909	0.0167072	EdgeR
5167	HGD	#N/A	#N/A	#N/A	#N/A	#N/A	homogentisate 1,2-dioxygenase	-1.7908	-0.979748	0.0220408	EdgeR
5168	STAG2	#N/A	#N/A	#N/A	#N/A	#N/A	stromal antigen 2	5.31479	0.475622	0.0353796	EdgeR
5179	SHROOM4	#N/A	#N/A	#N/A	#N/A	#N/A	shroom family member 4	3.82224	1.24521	0.00109053	EdgeR
5179	PENK	#N/A	#N/A	#N/A	#N/A	#N/A	proenkephalin	0.398008	-1.46925	0.00871581	EdgeR
5187	RNPEPL1	#N/A	#N/A	#N/A	#N/A	#N/A	arginyl aminopeptidase (aminopeptidase B)-like 1	5.56492	0.542658	0.0386559	EdgeR
5188	FAM181B	#N/A	FAM181B	#N/A	#N/A	#N/A	family with sequence similarity 181, member B	5.06898	0.532261	0.037529	EdgeR
5217	RGS4	RGS4	#N/A	#N/A	#N/A	#N/A	regulator of G-protein signaling 4	6.48822	-1.01268	0.0101243	EdgeR
5223	CDK5R1	CDK5R1	#N/A	#N/A	#N/A	#N/A	cyclin-dependent kinase 5, regulatory subunit 1 (p35)	6.64029	-0.609647	0.0491342	EdgeR
5250	SPAG9	#N/A	#N/A	#N/A	#N/A	#N/A	sperm associated antigen 9	6.5722	0.512196	0.0218092	EdgeR
5270	PTPRN2	PTPRN2	#N/A	#N/A	#N/A	#N/A	protein tyrosine phosphatase, receptor type, N polypeptide 2	5.9769	-0.794135	0.0108499	EdgeR
5276	SPAG17	#N/A	#N/A	#N/A	#N/A	#N/A	sperm associated antigen 17	0.939402	1.81734	0.000226904	EdgeR
5297	FLNA	#N/A	#N/A	#N/A	#N/A	#N/A	filamin A, alpha	6.72962	0.587236	0.014729	EdgeR
5300	GABARAPL1	#N/A	#N/A	#N/A	#N/A	#N/A	GABA(A) receptor-associated protein like 1	6.73654	-0.726818	0.0136187	EdgeR
5303	RNF175	RNF175	#N/A	#N/A	#N/A	#N/A	ring finger protein 175	3.58565	-0.73808	0.0147339	EdgeR
5305	ALDH5A1	ALDH5A1	#N/A	#N/A	#N/A	#N/A	aldehyde dehydrogenase 5 family, member A1	5.75192	-0.487428	0.032395	EdgeR
5326	NXPH2	NXPH2	#N/A	#N/A	#N/A	#N/A	neurexophilin 2	1.07734	-1.15249	0.0195244	EdgeR
5331	PGAM2	#N/A	#N/A	#N/A	#N/A	#N/A	phosphoglycerate mutase 2 (muscle)	4.04953	1.04178	0.0120524	EdgeR
5337	ZMYND10	#N/A	#N/A	#N/A	#N/A	#N/A	zinc finger, MYND-type containing 10	2.0584	1.18622	0.0030035	EdgeR
5345	SLC32A1	SLC32A1	#N/A	#N/A	#N/A	#N/A	solute carrier family 32 (GABA vesicular transporter), member 1	1.98229	-1.09391	0.038278	EdgeR
5350	PRSS50	#N/A	#N/A	#N/A	#N/A	#N/A	protease, serine, 50	0.044066	0.796624	0.0274402	EdgeR
5354	DTNA	#N/A	DTNA	#N/A	#N/A	#N/A	dystrobrevin, alpha	7.70488	0.554404	0.049191	EdgeR
5364	MAG	#N/A	#N/A	#N/A	#N/A	#N/A	myelin associated glycoprotein	6.51716	0.937057	0.0130843	EdgeR
5368	LOC100130557	#N/A	#N/A	#N/A	#N/A	#N/A	----	2.16512	0.740683	0.0149917	EdgeR
5382	CDC37L1	#N/A	#N/A	#N/A	#N/A	#N/A	cell division cycle 37-like 1	3.30423	-0.5421	0.0470715	EdgeR
5396	AGAP1	#N/A	#N/A	#N/A	#N/A	#N/A	ArfGAP with GTPase domain, ankyrin repeat and PH domain 1	2.0612	0.948466	0.00453076	EdgeR
5429	NFAT5	#N/A	#N/A	#N/A	#N/A	#N/A	nuclear factor of activated T-cells 5, tonicity-responsive	2.00861	1.43383	0.00120153	EdgeR
5440	UQCRFS1	#N/A	#N/A	#N/A	#N/A	#N/A	ubiquinol-cytochrome c reductase, Rieske iron-sulfur polypeptide 1	4.93428	-0.492143	0.0472868	EdgeR
5455	C1QTNF4	#N/A	#N/A	#N/A	#N/A	#N/A	C1q and tumor necrosis factor related protein 4	4.85396	-0.986444	0.0047503	EdgeR
5457	LOC391322	#N/A	#N/A	#N/A	#N/A	#N/A	D-dopachrome tautomerase-like	-0.867772	1.95294	0.00361031	EdgeR
5475	LOC100507472	#N/A	#N/A	#N/A	#N/A	#N/A	uncharacterized LOC100507472	0.784047	1.36603	0.000875599	EdgeR
5501	NME3	#N/A	#N/A	#N/A	#N/A	#N/A	NME/NM23 nucleoside diphosphate kinase 3	5.44715	0.485894	0.0470646	EdgeR
5532	FBRS	#N/A	#N/A	#N/A	#N/A	#N/A	fibrosin	5.56182	0.49653	0.0308988	EdgeR
5549	PIK3C2B	#N/A	#N/A	#N/A	#N/A	#N/A	phosphatidylinositol-4-phosphate 3-kinase, catalytic subunit type 2 beta	4.41733	0.695376	0.00839382	EdgeR
5555	FRRS1	#N/A	#N/A	#N/A	#N/A	#N/A	ferric-chelate reductase 1	-1.36612	0.713432	0.0462741	EdgeR
5563	PRTN3	#N/A	#N/A	#N/A	#N/A	#N/A	proteinase 3	0.144989	-1.09668	0.0080677	EdgeR
5569	MTRNR2L6	#N/A	#N/A	#N/A	#N/A	#N/A	MT-RNR2-like 6	4.94995	0.660366	0.0441066	EdgeR
5571	IFT140	#N/A	#N/A	#N/A	#N/A	#N/A	intraflagellar transport 140 homolog (Chlamydomonas)	4.7341	0.505467	0.0170184	EdgeR
5571	PRKAG1	#N/A	#N/A	#N/A	#N/A	#N/A	protein kinase, AMP-activated, gamma 1 non-catalytic subunit	4.18384	-0.496219	0.0294447	EdgeR
5575	ARHGAP21	#N/A	#N/A	#N/A	#N/A	#N/A	Rho GTPase activating protein 21	7.49573	0.505188	0.0255786	EdgeR
5579	COX7A2L	#N/A	#N/A	#N/A	#N/A	#N/A	cytochrome c oxidase subunit VIIa polypeptide 2 like	5.38992	-0.513211	0.0264096	EdgeR
5580	BLOC1S5-TXNDC5	#N/A	#N/A	#N/A	#N/A	#N/A	BLOC1S5-TXNDC5 readthrough (NMD candidate)	4.4844	0.470579	0.0302422	EdgeR
5609	ZNF768	#N/A	#N/A	#N/A	#N/A	#N/A	zinc finger protein 768	5.19593	0.526966	0.0289	EdgeR
5623	RAD51C	#N/A	#N/A	#N/A	#N/A	#N/A	RAD51 paralog C	1.05375	-0.909207	0.0178867	EdgeR
5630	PHOSPHO1	#N/A	#N/A	#N/A	#N/A	#N/A	phosphatase, orphan 1	1.21662	0.720092	0.0365051	EdgeR
5650	INPP5D	#N/A	#N/A	#N/A	#N/A	#N/A	inositol polyphosphate-5-phosphatase, 145kDa	4.50592	0.648796	0.0429456	EdgeR
5652	ZNRD1-AS1	#N/A	#N/A	#N/A	#N/A	#N/A	ZNRD1 antisense RNA 1	-0.500463	0.752104	0.019264	EdgeR
5653	PRKCE	PRKCE	#N/A	#N/A	#N/A	#N/A	protein kinase C, epsilon	5.30099	-0.701202	0.0252152	EdgeR
5655	UBR2	#N/A	#N/A	#N/A	#N/A	#N/A	ubiquitin protein ligase E3 component n-recognin 2	0.261817	0.992777	0.0158153	EdgeR
5657	MIR770	#N/A	#N/A	#N/A	#N/A	#N/A	microRNA 770	1.87494	-0.744506	0.047932	EdgeR
5663	MGA	#N/A	#N/A	#N/A	#N/A	#N/A	MGA, MAX dimerization protein	4.10256	0.63933	0.00997069	EdgeR
5686	MT1F	#N/A	#N/A	#N/A	#N/A	#N/A	metallothionein 1F	4.90329	1.01824	0.0121916	EdgeR
5725	PDK4	#N/A	#N/A	#N/A	#N/A	#N/A	pyruvate dehydrogenase kinase, isozyme 4	5.51807	0.747602	0.0200101	EdgeR
5733	GNMT	#N/A	#N/A	#N/A	#N/A	#N/A	glycine N-methyltransferase	0.72336	0.730304	0.0373405	EdgeR
5740	KLRD1	#N/A	#N/A	#N/A	#N/A	#N/A	killer cell lectin-like receptor subfamily D, member 1	0.00483666	0.717964	0.039455	EdgeR
5774	ORC6	#N/A	#N/A	#N/A	#N/A	#N/A	origin recognition complex, subunit 6	1.31098	-0.727638	0.0269711	EdgeR
5789	ELMOD3	#N/A	#N/A	#N/A	#N/A	#N/A	ELMO/CED-12 domain containing 3	4.0886	0.537558	0.0296914	EdgeR
5798	F3	#N/A	#N/A	#N/A	#N/A	#N/A	coagulation factor III (thromboplastin, tissue factor)	5.74102	-0.856805	0.00880363	EdgeR
5800	SLC16A6	#N/A	#N/A	#N/A	#N/A	#N/A	solute carrier family 16, member 6	1.86657	-0.694699	0.0184119	EdgeR
5801	DST	#N/A	#N/A	#N/A	#N/A	#N/A	dystonin	8.26574	1.89611	8.04061e-05	EdgeR
5864	NSF	#N/A	#N/A	#N/A	#N/A	#N/A	N-ethylmaleimide-sensitive factor	6.78798	-0.775161	0.0355469	EdgeR
5870	ZNF664	#N/A	#N/A	#N/A	#N/A	#N/A	zinc finger protein 664	6.26042	0.473715	0.0407634	EdgeR
5874	ZNF226	#N/A	#N/A	#N/A	#N/A	#N/A	zinc finger protein 226	1.46585	-0.689509	0.0439235	EdgeR
5889	BLVRA	#N/A	#N/A	#N/A	#N/A	#N/A	biliverdin reductase A	3.70974	-0.542243	0.0294412	EdgeR
5918	C2CD4D	#N/A	#N/A	#N/A	#N/A	#N/A	C2 calcium-dependent domain containing 4D	0.113642	0.752595	0.0387832	EdgeR
5927	GUCA1A	#N/A	#N/A	#N/A	#N/A	#N/A	guanylate cyclase activator 1A (retina)	0.320828	-1.06492	0.0107574	EdgeR
5933	GYPE	#N/A	#N/A	#N/A	#N/A	#N/A	glycophorin E (MNS blood group)	-1.47096	-0.864048	0.0329397	EdgeR
5935	SPECC1L	#N/A	#N/A	#N/A	#N/A	#N/A	sperm antigen with calponin homology and coiled-coil domains 1-like	5.00567	0.494636	0.0182079	EdgeR
5950	SRSF6	#N/A	#N/A	#N/A	#N/A	#N/A	serine/arginine-rich splicing factor 6	6.03372	0.473554	0.0375774	EdgeR
5959	LYPD6B	#N/A	#N/A	#N/A	#N/A	#N/A	LY6/PLAUR domain containing 6B	0.112165	-0.79157	0.0472329	EdgeR
5961	EIF3CL	#N/A	#N/A	#N/A	#N/A	#N/A	eukaryotic translation initiation factor 3, subunit C-like	0.902717	-0.839364	0.020495	EdgeR
5962	GMPR	#N/A	#N/A	#N/A	#N/A	#N/A	guanosine monophosphate reductase	4.23523	0.821809	0.0298666	EdgeR
5978	LOC100505875	#N/A	#N/A	#N/A	#N/A	#N/A	----	1.19481	1.82054	0.000560903	EdgeR
5996	JUP	#N/A	#N/A	#N/A	#N/A	#N/A	junction plakoglobin	4.62559	0.574447	0.0268914	EdgeR
6000	SH2D3C	#N/A	#N/A	#N/A	#N/A	#N/A	SH2 domain containing 3C	4.14115	-0.477141	0.0493577	EdgeR
6092	MYBL1	#N/A	#N/A	#N/A	#N/A	#N/A	v-myb avian myeloblastosis viral oncogene homolog-like 1	1.65299	0.771478	0.017722	EdgeR
6097	SNORA24	#N/A	#N/A	#N/A	#N/A	#N/A	small nucleolar RNA, H/ACA box 24	-1.9418	-0.983336	0.022301	EdgeR
6195	CLEC2L	#N/A	#N/A	#N/A	#N/A	#N/A	C-type lectin domain family 2, member L	3.68574	-0.781785	0.0187385	EdgeR
6236	TAF4	#N/A	#N/A	#N/A	#N/A	#N/A	TAF4 RNA polymerase II, TATA box binding protein (TBP)-associated factor, 135kDa	3.53521	0.498945	0.0418784	EdgeR
6273	PRSS21	#N/A	#N/A	#N/A	#N/A	#N/A	protease, serine, 21 (testisin)	-0.374786	-2.64609	0.000163572	EdgeR
6275	ERF	#N/A	#N/A	#N/A	#N/A	#N/A	Ets2 repressor factor	4.71242	0.484186	0.0300036	EdgeR
6277	SORT1	#N/A	#N/A	#N/A	#N/A	#N/A	sortilin 1	7.61426	0.501371	0.024392	EdgeR
6299	RRNAD1	#N/A	#N/A	#N/A	#N/A	#N/A	ribosomal RNA adenine dimethylase domain containing 1	3.99459	0.562798	0.0211754	EdgeR
6327	PPP1R14A	#N/A	#N/A	#N/A	#N/A	#N/A	protein phosphatase 1, regulatory (inhibitor) subunit 14A	5.09573	0.955616	0.0290379	EdgeR
6342	SPTLC2	#N/A	#N/A	#N/A	#N/A	#N/A	serine palmitoyltransferase, long chain base subunit 2	5.30869	0.520322	0.0348079	EdgeR
6345	ENPP6	#N/A	#N/A	#N/A	#N/A	#N/A	ectonucleotide pyrophosphatase/phosphodiesterase 6	2.10967	1.17138	0.00231527	EdgeR
6348	KNCN	#N/A	#N/A	#N/A	#N/A	#N/A	kinocilin	0.261538	-0.956768	0.0278953	EdgeR
6373	SLC35F4	SLC35F4	#N/A	#N/A	#N/A	#N/A	solute carrier family 35, member F4	-1.71388	-1.24435	0.00308408	EdgeR
6385	CAMK2N2	CAMK2N2	#N/A	#N/A	#N/A	#N/A	calcium/calmodulin-dependent protein kinase II inhibitor 2	5.35302	-0.501643	0.0364174	EdgeR
6387	FAM63A	#N/A	#N/A	#N/A	#N/A	#N/A	family with sequence similarity 63, member A	3.34231	0.621118	0.0255969	EdgeR
6414	COX5A	#N/A	#N/A	#N/A	#N/A	#N/A	cytochrome c oxidase subunit Va	5.4746	-0.470026	0.0444041	EdgeR
6422	KIAA1239	#N/A	#N/A	#N/A	#N/A	#N/A	KIAA1239	2.47334	-0.984021	0.0316259	EdgeR
6433	PAN2	#N/A	#N/A	#N/A	#N/A	#N/A	PAN2 poly(A) specific ribonuclease subunit homolog (S. cerevisiae)	5.52538	0.611607	0.0280317	EdgeR
6442	MIR636	#N/A	#N/A	#N/A	#N/A	#N/A	microRNA 636	-0.264386	-0.877034	0.0403471	EdgeR
6446	DIO2	#N/A	DIO2	#N/A	#N/A	#N/A	deiodinase, iodothyronine, type II	4.80587	-0.854848	0.0361043	EdgeR
6447	SCG5	#N/A	#N/A	#N/A	#N/A	#N/A	secretogranin V (7B2 protein)	6.32196	-0.843678	0.00854697	EdgeR
6461	LOC100289137	#N/A	#N/A	#N/A	#N/A	#N/A	----	4.26574	2.26996	1.47049e-06	EdgeR
6484	PCMT1	#N/A	#N/A	#N/A	#N/A	#N/A	protein-L-isoaspartate (D-aspartate) O-methyltransferase	5.97689	-0.905477	0.0348564	EdgeR
6494	ENPP2	#N/A	#N/A	ENPP2	#N/A	#N/A	ectonucleotide pyrophosphatase/phosphodiesterase 2	5.59469	1.03362	0.000295908	EdgeR
6495	CYBASC3	#N/A	#N/A	#N/A	#N/A	#N/A	----	3.78447	0.507945	0.045284	EdgeR
6508	ZFP36L1	#N/A	#N/A	#N/A	#N/A	#N/A	ZFP36 ring finger protein-like 1	6.23215	0.718589	0.00635543	EdgeR
6509	KCTD1	#N/A	#N/A	#N/A	#N/A	#N/A	potassium channel tetramerization domain containing 1	4.97254	-0.519595	0.0409558	EdgeR
6521	KAZALD1	#N/A	#N/A	#N/A	#N/A	#N/A	Kazal-type serine peptidase inhibitor domain 1	-0.703704	-0.875666	0.0195033	EdgeR
6525	ADARB1	ADARB1	#N/A	#N/A	#N/A	#N/A	adenosine deaminase, RNA-specific, B1	4.86901	-0.546059	0.0317333	EdgeR
6526	PLA2G7	#N/A	#N/A	#N/A	#N/A	#N/A	phospholipase A2, group VII (platelet-activating factor acetylhydrolase, plasma)	1.20274	-0.689904	0.0310696	EdgeR
6527	NRG1	#N/A	#N/A	#N/A	#N/A	#N/A	neuregulin 1	-1.53593	-0.985458	0.0450757	EdgeR
6528	TRIM7	#N/A	#N/A	#N/A	#N/A	#N/A	tripartite motif containing 7	-0.484095	-0.854807	0.0289685	EdgeR
6535	PLEKHH1	#N/A	#N/A	#N/A	#N/A	#N/A	pleckstrin homology domain containing, family H (with MyTH4 domain) member 1	6.97004	1.13602	0.00116117	EdgeR
6539	PRR18	#N/A	#N/A	PRR18	#N/A	#N/A	proline rich 18	4.79422	0.971211	0.0020987	EdgeR
6540	ADRA1B	#N/A	#N/A	#N/A	#N/A	#N/A	adrenoceptor alpha 1B	2.91188	-0.799854	0.0235502	EdgeR
6564	LOC100132077	#N/A	#N/A	#N/A	#N/A	#N/A	uncharacterized LOC100132077	-0.957796	0.740257	0.0389954	EdgeR
6572	WDR38	#N/A	#N/A	#N/A	#N/A	#N/A	WD repeat domain 38	-0.825212	1.14078	0.0223115	EdgeR
6579	PKD2	#N/A	#N/A	#N/A	#N/A	#N/A	polycystic kidney disease 2 (autosomal dominant)	4.18657	0.535288	0.01792	EdgeR
6585	POLR2K	#N/A	#N/A	#N/A	#N/A	#N/A	polymerase (RNA) II (DNA directed) polypeptide K, 7.0kDa	4.45955	-0.471707	0.0332976	EdgeR
6595	PTBP1	#N/A	#N/A	#N/A	#N/A	#N/A	polypyrimidine tract binding protein 1	5.1096	0.527622	0.0256638	EdgeR
6611	IPCEF1	#N/A	#N/A	#N/A	#N/A	#N/A	interaction protein for cytohesin exchange factors 1	5.15107	-0.752999	0.016463	EdgeR
6632	GPR116	#N/A	#N/A	#N/A	#N/A	#N/A	G protein-coupled receptor 116	3.76063	-0.588813	0.0325412	EdgeR
6663	SEZ6L	SEZ6L	#N/A	#N/A	#N/A	#N/A	seizure related 6 homolog (mouse)-like	5.89631	-0.652032	0.0269387	EdgeR
6696	ST8SIA3	ST8SIA3	#N/A	#N/A	#N/A	#N/A	ST8 alpha-N-acetyl-neuraminide alpha-2,8-sialyltransferase 3	6.15316	-0.653337	0.03613	EdgeR
6712	NEO1	#N/A	#N/A	#N/A	#N/A	#N/A	neogenin 1	6.02581	0.58329	0.0131437	EdgeR
6744	KAZN	KAZN	#N/A	#N/A	#N/A	#N/A	kazrin, periplakin interacting protein	4.78423	0.583012	0.0170367	EdgeR
6750	IQSEC2	#N/A	#N/A	#N/A	#N/A	#N/A	IQ motif and Sec7 domain 2	5.94171	-0.554483	0.0414684	EdgeR
6751	SLC1A6	#N/A	#N/A	#N/A	#N/A	#N/A	solute carrier family 1 (high affinity aspartate/glutamate transporter), member 6	2.68515	-0.83371	0.0228835	EdgeR
6770	OTOF	#N/A	#N/A	#N/A	#N/A	#N/A	otoferlin	1.21326	-0.759111	0.0395233	EdgeR
6775	GDF10	#N/A	#N/A	#N/A	#N/A	#N/A	growth differentiation factor 10	2.26449	-0.741322	0.0300453	EdgeR
6776	ZWILCH	#N/A	#N/A	#N/A	#N/A	#N/A	zwilch kinetochore protein	2.08573	-0.622986	0.0432049	EdgeR
6792	PRPH	#N/A	#N/A	#N/A	#N/A	#N/A	peripherin	-0.10763	0.817953	0.0429275	EdgeR
6804	PHLDB1	#N/A	#N/A	#N/A	#N/A	#N/A	pleckstrin homology-like domain, family B, member 1	7.29837	0.950253	0.00447019	EdgeR
[truncated: 1,369 more rows]
